# Supplementary material for: 5-(4-Methyl­piperazin-1-yl)-2-nitro­aniline
Source: Acta Crystallogr Sect E Struct Rep Online. 2010 May 8;66(Pt 6):o1268. doi: 10.1107/S1600536810015953 (PMC2979376; doi:10.1107/S1600536810015953)
Supplement: Supplementary file 2 [file e-66-o1268-Isup2.hkl]

# 
# h,k,l, Fc-squared, Fo-squared, sigma(Fo-squared) and status flag 
# 
data_I
_shelx_title ' X in P2(1)/c' 
_shelx_refln_list_code          4 
_shelx_F_calc_maximum      199.03 
_exptl_crystal_F_000       504.00 
_reflns_d_resolution_high  0.8317 
 
loop_ 
 _symmetry_equiv_pos_as_xyz 
 'x, y, z' 
 '-x, y+1/2, -z+1/2' 
 '-x, -y, -z' 
 'x, -y-1/2, z-1/2' 
 
_cell_length_a    11.0270 
_cell_length_b     6.1210 
_cell_length_c    17.5240 
_cell_angle_alpha  90.000 
_cell_angle_beta  103.790 
_cell_angle_gamma  90.000 
 
_shelx_F_squared_multiplier     1.000 
 
loop_ 
 _refln_index_h 
 _refln_index_k 
 _refln_index_l 
 _refln_F_squared_calc 
 _refln_F_squared_meas 
 _refln_F_squared_sigma 
 _refln_observed_status 
   1   0   0     2607.41     2093.97     42.26 o 
   2   0   0     7075.47     5686.77    101.65 o 
   3   0   0     1705.33     1748.30     14.95 o 
   4   0   0       50.01       52.22      3.19 o 
   5   0   0      468.15      527.37     10.83 o 
   6   0   0        0.03       -1.00      1.94 o 
   7   0   0      231.57      243.62      9.11 o 
   8   0   0        2.29        5.60      2.00 o 
   9   0   0      227.97      233.15     11.40 o 
  10   0   0      161.35      137.30     10.63 o 
  11   0   0       94.11       90.24      8.49 o 
  12   0   0        0.23        0.59      4.60 o 
   1   1   0     2163.69     2482.47     14.84 o 
   2   1   0       91.04      115.37      3.67 o 
   3   1   0       15.75       14.62      1.77 o 
   4   1   0       14.60        5.66      1.71 o 
   5   1   0       90.46      106.61      5.67 o 
   6   1   0     1731.65     1810.18     23.03 o 
   7   1   0       55.72       56.20      5.54 o 
   8   1   0       56.90       69.64      5.60 o 
   9   1   0       81.87       97.50      7.31 o 
  10   1   0      132.36      145.28      9.97 o 
  11   1   0        0.33        1.59      4.60 o 
  12   1   0        0.75       -1.83      5.01 o 
   0   2   0     1054.76     1009.92     12.27 o 
   1   2   0      348.45      351.08      7.32 o 
   2   2   0     1305.19     1482.00     16.07 o 
   3   2   0       58.66       75.52      4.01 o 
   4   2   0     2855.95     3179.18     27.84 o 
   5   2   0      369.11      377.01     10.85 o 
   6   2   0     1059.48     1191.22     20.17 o 
   7   2   0      166.48      156.62      8.33 o 
   8   2   0       50.78       46.64      5.78 o 
   9   2   0       13.48       20.74      4.42 o 
  10   2   0       48.17       45.93      6.48 o 
  11   2   0       60.21       55.01      7.43 o 
  12   2   0        2.29        5.66      4.95 o 
   1   3   0       36.77       29.25      3.13 o 
   2   3   0      910.54     1004.73     15.94 o 
   3   3   0       74.50       90.80      5.25 o 
   4   3   0      208.80      249.49      9.16 o 
   5   3   0        0.03        1.89      2.77 o 
   6   3   0        0.06       -0.71      2.89 o 
   7   3   0        1.24        3.89      2.47 o 
   8   3   0        0.05        4.77      3.36 o 
   9   3   0       13.62       15.62      4.18 o 
  10   3   0       39.47       53.35      6.96 o 
  11   3   0       33.55       38.78      6.72 o 
   0   4   0       37.87       47.58      4.30 o 
   1   4   0      219.79      214.12      8.39 o 
   2   4   0        7.36       11.55      2.89 o 
   3   4   0       29.17       27.59      4.54 o 
   4   4   0       23.77       22.52      4.36 o 
   5   4   0        2.45        0.35      3.65 o 
   6   4   0        5.67        2.89      3.54 o 
   7   4   0       87.85       91.78      8.49 o 
   8   4   0      131.69      133.53      9.85 o 
   9   4   0        0.09       -5.07      5.07 o 
  10   4   0        0.29        6.07      4.12 o 
   1   5   0       16.56       15.32      3.65 o 
   2   5   0      171.65      148.50      9.45 o 
   3   5   0        0.26        0.82      3.42 o 
   4   5   0       26.59       21.51      5.07 o 
   5   5   0       25.68       31.71      5.30 o 
   6   5   0        0.23        1.00      3.95 o 
   7   5   0       76.41       79.79      8.73 o 
   8   5   0      175.17      188.52     12.22 o 
   9   5   0        6.91       10.14      5.54 o 
   0   6   0       17.35       24.64      4.24 o 
   1   6   0        0.04        0.00      3.83 o 
   2   6   0       69.37       81.26      7.78 o 
   3   6   0       91.13       97.73      8.55 o 
   4   6   0        7.24       14.03      4.48 o 
   5   6   0       18.73       29.47      6.01 o 
   6   6   0        1.86        4.18      5.72 o 
   7   6   0       42.23       38.85      7.01 o 
   1   7   0        3.44        5.54      4.60 o 
   2   7   0        2.22        0.59      4.83 o 
   3   7   0       25.42       28.00      6.31 o 
 -12   1   1       11.26        8.90      5.30 o 
 -11   1   1        0.06       -1.59      3.95 o 
 -10   1   1      171.50      186.49     11.28 o 
  -9   1   1        0.84       -3.54      3.54 o 
  -8   1   1        3.17       10.19      2.95 o 
  -7   1   1       17.85       22.10      3.71 o 
  -6   1   1       94.33      107.00      6.02 o 
  -5   1   1       12.26       28.76      2.89 o 
  -4   1   1      250.08      269.19      7.11 o 
  -3   1   1      474.03      525.58      8.73 o 
  -2   1   1     1011.10     1106.84     11.02 o 
  -1   1   1    10123.81    10041.53    141.68 o 
   0   1   1     2999.29     3042.68    163.97 o 
   1   1   1      309.46      377.85      5.86 o 
   2   1   1      184.34      225.88      5.16 o 
   3   1   1     1263.66     1330.94     14.52 o 
   4   1   1      386.63      438.39      9.27 o 
   5   1   1     2695.34     2951.04     27.53 o 
   6   1   1       97.99      106.18      6.43 o 
   7   1   1      124.49      114.99      7.08 o 
   8   1   1       18.02       14.73      3.89 o 
   9   1   1      901.06      880.40     21.37 o 
  10   1   1      128.82      120.96      9.38 o 
  11   1   1        8.11        7.60      4.89 o 
  12   1   1        1.01        4.30      4.54 o 
 -12   2   1        0.51        0.59      4.36 o 
 -11   2   1       19.36       18.80      6.01 o 
 -10   2   1        0.02       -2.95      3.77 o 
  -9   2   1       14.48       16.09      4.01 o 
  -8   2   1       54.26       56.19      6.25 o 
  -7   2   1      156.87      159.68      8.68 o 
  -6   2   1      124.39      126.46      7.03 o 
  -5   2   1      262.75      282.24      9.18 o 
  -4   2   1        0.00        0.88      2.36 o 
  -3   2   1       82.94      102.01      4.55 o 
  -2   2   1     1189.52     1186.20     14.39 o 
  -1   2   1      377.93      337.36      7.32 o 
   0   2   1      203.21      215.27     36.21 o 
   1   2   1      102.78      132.37      4.67 o 
   2   2   1       64.25       88.59      4.13 o 
   3   2   1      440.09      564.07     10.89 o 
   4   2   1     1163.84     1473.00     19.33 o 
   5   2   1     1096.86     1193.22     19.20 o 
   6   2   1      101.15       96.19      6.14 o 
   7   2   1        0.35        0.35      2.59 o 
   8   2   1       35.49       33.78      4.24 o 
   9   2   1        9.75        9.49      4.36 o 
  10   2   1        2.54        2.53      5.13 o 
  11   2   1       31.39       28.06      6.90 o 
  12   2   1        0.05       -5.30      5.30 o 
 -11   3   1        0.06        0.59      5.13 o 
 -10   3   1       16.59       24.69      4.66 o 
  -9   3   1        6.09       13.97      4.24 o 
  -8   3   1      113.73       94.34      7.55 o 
  -7   3   1       26.25       32.24      4.89 o 
  -6   3   1       37.11       40.80      4.89 o 
  -5   3   1       17.47       30.35      3.89 o 
  -4   3   1       33.57       28.89      3.60 o 
  -3   3   1       10.97       16.74      2.83 o 
  -2   3   1      202.71      187.26      7.22 o 
  -1   3   1       88.96       90.78      4.96 o 
   0   3   1       14.63       15.03      2.39 o 
   1   3   1        0.09        0.24      1.77 o 
   2   3   1      320.34      384.83     10.08 o 
   3   3   1       72.56      100.83      5.66 o 
   4   3   1      494.42      552.10     13.60 o 
   5   3   1       38.95       51.71      4.95 o 
   6   3   1        0.01        4.24      2.30 o 
   7   3   1       26.53       32.60      5.13 o 
   8   3   1       10.95       17.39      3.83 o 
   9   3   1        1.07        1.00      3.71 o 
  10   3   1        1.87        2.77      4.48 o 
  11   3   1        0.85        3.71      5.01 o 
 -10   4   1       14.84        9.61      6.54 o 
  -9   4   1        6.74        8.72      5.13 o 
  -8   4   1        5.59        4.48      4.77 o 
  -7   4   1       30.51       38.31      5.31 o 
  -6   4   1        2.25       -0.41      3.77 o 
  -5   4   1        5.17       -0.35      3.18 o 
  -4   4   1        0.06        2.12      2.42 o 
  -3   4   1        0.68       -0.35      2.89 o 
  -2   4   1        0.91        0.29      2.53 o 
  -1   4   1       50.14       44.05      4.36 o 
   0   4   1       23.18       34.00      2.86 o 
   1   4   1       86.83       89.33      5.78 o 
   2   4   1      312.14      332.58     10.65 o 
   3   4   1       12.32        8.66      4.01 o 
   4   4   1       23.59       26.11      4.30 o 
   5   4   1       22.86       28.70      4.60 o 
   6   4   1        0.00        0.41      3.30 o 
   7   4   1      425.86      438.76     16.57 o 
   8   4   1       66.70       65.81      8.31 o 
   9   4   1       31.42       25.23      6.07 o 
  10   4   1        0.37       -4.30      4.48 o 
  -9   5   1       13.35        6.90      5.72 o 
  -8   5   1      112.91      130.48     10.38 o 
  -7   5   1       74.50       74.18      8.37 o 
  -6   5   1        2.63        3.95      4.24 o 
  -5   5   1        8.17        4.66      4.07 o 
  -4   5   1       46.25       53.30      5.90 o 
  -3   5   1       14.39        7.07      5.07 o 
  -2   5   1      118.01      101.20      7.73 o 
  -1   5   1       17.54       20.39      4.07 o 
   0   5   1        4.89        6.65      2.31 o 
   1   5   1      292.73      273.49     11.41 o 
   2   5   1      627.29      562.46     16.68 o 
   3   5   1        9.95       15.62      4.01 o 
   4   5   1      100.39       99.58      8.38 o 
   5   5   1       16.08       17.03      4.66 o 
   6   5   1        5.56       11.14      4.77 o 
   7   5   1      144.17      168.94     11.74 o 
   8   5   1        0.16       -2.36      4.89 o 
   9   5   1        0.17        1.30      5.54 o 
  -7   6   1       42.46       48.69      7.90 o 
  -6   6   1       65.89       67.86      9.08 o 
  -5   6   1       35.00       41.73      7.72 o 
  -4   6   1       19.00       15.62      5.25 o 
  -3   6   1        2.87        0.53      4.60 o 
  -2   6   1       13.28        6.54      5.13 o 
  -1   6   1        0.76        3.95      3.30 o 
   0   6   1       27.25       29.96      6.66 o 
   1   6   1      104.60       94.62      9.08 o 
   2   6   1      236.49      211.05     12.29 o 
   3   6   1        5.91        6.31      4.42 o 
   4   6   1       21.19       33.24      6.01 o 
   5   6   1       11.97       13.14      4.83 o 
   6   6   1        0.48       -1.83      4.60 o 
   7   6   1        5.58       13.55      5.77 o 
  -4   7   1       47.37       39.91      7.90 o 
  -3   7   1        2.20        3.83      4.12 o 
  -2   7   1       41.30       36.61      6.60 o 
  -1   7   1        0.32       -1.24      5.36 o 
   0   7   1        9.07        6.71      4.00 o 
   1   7   1        5.42        5.54      5.89 o 
   2   7   1        2.97        3.71      5.30 o 
   3   7   1       19.51       19.80      6.31 o 
 -13   0   2       11.46       14.20      5.42 o 
 -12   0   2        1.60        3.48      4.89 o 
 -11   0   2     1337.86     1362.09     29.50 o 
 -10   0   2      521.01      508.31     17.13 o 
  -9   0   2       20.24       10.96      4.48 o 
  -8   0   2      141.08      137.09      7.97 o 
  -7   0   2       60.73       55.09      4.90 o 
  -6   0   2       39.10       42.34      3.60 o 
  -5   0   2        3.19        5.13      1.83 o 
  -4   0   2     1447.67     1426.61     15.53 o 
  -3   0   2        3.98        4.36      1.24 o 
  -2   0   2      325.44      316.95      5.27 o 
  -1   0   2       63.13       77.55      2.19 o 
   0   0   2      440.82      396.14      3.21 o 
   1   0   2       75.29       64.27      2.31 o 
   2   0   2        1.45        3.95      1.12 o 
   3   0   2      587.44      568.92      9.17 o 
   4   0   2      251.07      289.81      7.65 o 
   5   0   2       60.75       76.16      4.54 o 
   6   0   2      514.82      518.31     12.60 o 
   7   0   2      216.01      216.63      8.75 o 
   8   0   2     1282.43     1248.39     23.77 o 
   9   0   2     1313.32     1244.06     25.48 o 
  10   0   2       46.16       42.62      6.37 o 
  11   0   2        4.56        7.13      3.36 o 
  12   0   2        0.58        7.42      4.01 o 
 -12   1   2        1.44       -5.77      5.77 o 
 -11   1   2        0.75        2.59      4.36 o 
 -10   1   2       27.16       28.82      5.54 o 
  -9   1   2       19.98       20.45      4.13 o 
  -8   1   2      192.56      199.32      9.57 o 
  -7   1   2        8.76        4.18      3.77 o 
  -6   1   2      686.80      737.93     14.49 o 
  -5   1   2      428.73      457.62     10.34 o 
  -4   1   2       10.26        9.84      1.83 o 
  -3   1   2        4.41        1.24      1.59 o 
  -2   1   2     1326.89     1314.64     12.36 o 
  -1   1   2      787.84      714.50      8.24 o 
   0   1   2       12.60       16.98      1.00 o 
   1   1   2        9.87        9.79      1.41 o 
   2   1   2     3184.09     3430.05     21.96 o 
   3   1   2      362.70      413.12      8.51 o 
   4   1   2      165.81      238.20      7.21 o 
   5   1   2      313.39      310.00      9.42 o 
   6   1   2       49.67       51.72      4.78 o 
   7   1   2       23.40       20.04      3.95 o 
   8   1   2      132.86      115.51      8.15 o 
   9   1   2      703.30      667.27     19.06 o 
  10   1   2        4.69        5.95      4.71 o 
  11   1   2       20.36       29.00      5.42 o 
  12   1   2        2.44        0.00      4.36 o 
 -12   2   2        7.17       15.91      4.30 o 
 -11   2   2        2.31        7.66      3.65 o 
 -10   2   2        9.69       10.20      4.95 o 
  -9   2   2       52.00       40.86      6.01 o 
  -8   2   2       78.78       72.31      7.08 o 
  -7   2   2      462.68      484.67     13.82 o 
  -6   2   2        1.03        3.18      2.83 o 
  -5   2   2      463.91      542.50     12.65 o 
  -4   2   2       31.57       40.86      3.42 o 
  -3   2   2       86.32       89.50      4.37 o 
  -2   2   2       12.83       13.32      1.89 o 
  -1   2   2       70.39       69.67      3.72 o 
   0   2   2      266.71      258.22     21.81 o 
   1   2   2      107.41      138.33      5.08 o 
   2   2   2      237.68      322.30      7.76 o 
   3   2   2     1241.55     1456.45     18.19 o 
   4   2   2        7.89       10.55      2.59 o 
   5   2   2      343.76      379.39     11.02 o 
   6   2   2        7.96        5.66      3.54 o 
   7   2   2       41.79       35.90      4.54 o 
   8   2   2       16.68       17.56      4.60 o 
   9   2   2       71.61       81.50      7.55 o 
  10   2   2        9.12       13.55      4.48 o 
  11   2   2        1.57       -1.77      4.66 o 
  12   2   2        1.38       -1.94      5.42 o 
 -11   3   2       10.38        5.30      5.54 o 
 -10   3   2       21.27       22.87      6.42 o 
  -9   3   2      379.50      353.91     15.20 o 
  -8   3   2        2.33        6.42      3.71 o 
  -7   3   2        0.75        3.42      2.53 o 
  -6   3   2       28.26       18.75      4.19 o 
  -5   3   2       50.62       46.76      4.95 o 
  -4   3   2       51.43       55.91      4.48 o 
  -3   3   2       74.79       68.32      4.54 o 
  -2   3   2      433.88      354.71      9.62 o 
  -1   3   2        7.89        5.13      2.06 o 
   0   3   2      252.32      311.69     71.65 o 
   1   3   2     1084.68     1235.71     17.67 o 
   2   3   2      324.38      403.83     10.43 o 
   3   3   2       18.04       40.02      4.01 o 
   4   3   2        4.96        4.71      2.95 o 
   5   3   2       61.86       68.53      5.60 o 
   6   3   2        1.87       -0.35      3.18 o 
   7   3   2      137.81      149.50      8.91 o 
   8   3   2      119.70      126.91      9.32 o 
   9   3   2        8.76        8.66      3.89 o 
  10   3   2        0.48        5.13      3.54 o 
  11   3   2       18.22       19.51      5.36 o 
 -11   4   2        0.37        7.84      4.24 o 
 -10   4   2       15.33       11.90      5.54 o 
  -9   4   2      123.89      116.34     10.15 o 
  -8   4   2       22.23       21.16      5.54 o 
  -7   4   2        4.55        4.48      4.18 o 
  -6   4   2        8.44        2.06      4.48 o 
  -5   4   2        5.20        2.24      3.30 o 
  -4   4   2       12.57       12.91      3.42 o 
  -3   4   2     1074.91      949.21     19.20 o 
  -2   4   2      583.00      500.79     13.19 o 
  -1   4   2       12.97       11.85      3.30 o 
   0   4   2       76.94      106.22     21.74 o 
   1   4   2        6.45        5.24      2.83 o 
   2   4   2        3.90        3.24      2.71 o 
   3   4   2       80.40       83.71      6.13 o 
   4   4   2       30.16       34.66      4.77 o 
   5   4   2        1.74        1.18      3.12 o 
   6   4   2       75.56       74.37      8.20 o 
   7   4   2      308.67      292.23     13.48 o 
   8   4   2        3.31        5.72      4.89 o 
   9   4   2        2.81       -0.59      5.01 o 
  10   4   2       22.70       24.58      6.07 o 
  -9   5   2        2.16        8.72      5.36 o 
  -8   5   2       15.61        9.72      5.95 o 
  -7   5   2        0.43       -4.24      4.24 o 
  -6   5   2        9.01        5.42      4.48 o 
  -5   5   2       93.84       94.85      8.43 o 
  -4   5   2      120.56      124.15      8.85 o 
  -3   5   2     1043.42      945.25     21.77 o 
  -2   5   2        7.09        7.25      3.12 o 
  -1   5   2       66.03       52.19      5.66 o 
   0   5   2      144.97      199.69     33.41 o 
   1   5   2      437.23      441.77     14.57 o 
   2   5   2        0.42        9.02      3.59 o 
   3   5   2        0.06       -3.83      4.01 o 
   4   5   2       64.72       80.84      7.43 o 
   5   5   2        5.51        6.25      3.59 o 
   6   5   2        3.91       -5.48      5.48 o 
   7   5   2       92.28      100.67      9.67 o 
   8   5   2       11.03       15.62      4.71 o 
   9   5   2        0.42       -3.24      5.07 o 
  -7   6   2        0.77       -0.65      5.54 o 
  -6   6   2       29.24       32.59      7.01 o 
  -5   6   2        9.76       15.73      4.71 o 
  -4   6   2       24.92       31.71      6.01 o 
  -3   6   2       55.44       48.76      6.78 o 
  -2   6   2        1.84        2.00      3.18 o 
  -1   6   2        6.46        9.43      4.07 o 
   0   6   2       44.13       55.27     11.70 o 
   1   6   2      359.25      366.21     15.38 o 
   2   6   2       44.96       41.56      7.19 o 
   3   6   2      114.06      119.28     10.26 o 
   4   6   2        8.96       24.28      5.48 o 
   5   6   2       24.95       34.83      6.19 o 
   6   6   2       20.04       20.86      6.84 o 
   7   6   2        0.06        1.30      5.36 o 
  -4   7   2        0.32       -5.30      5.30 o 
  -3   7   2        8.07        0.00      5.36 o 
  -2   7   2        0.92       -4.95      4.95 o 
  -1   7   2        8.42        3.06      5.78 o 
   0   7   2        2.69        8.70      3.72 o 
   1   7   2        8.75        4.95      5.54 o 
   2   7   2        5.72        4.42      5.36 o 
   3   7   2       56.10       74.28      8.96 o 
 -13   1   3        5.74        3.24      5.48 o 
 -12   1   3       38.04       43.50      6.90 o 
 -11   1   3      284.45      258.18     13.30 o 
 -10   1   3       56.80       50.47      6.37 o 
  -9   1   3       35.20       38.67      5.19 o 
  -8   1   3      129.36      131.98      7.44 o 
  -7   1   3       55.65       53.25      5.25 o 
  -6   1   3      489.85      537.79     12.54 o 
  -5   1   3      206.69      228.80      7.51 o 
  -4   1   3       32.23       32.85      2.65 o 
  -3   1   3     1363.08     1458.37     14.99 o 
  -2   1   3     6061.58     6362.06     30.05 o 
  -1   1   3     9792.62     9227.38    149.29 o 
   0   1   3      421.32      385.88      4.53 o 
   1   1   3      304.94      268.30      5.78 o 
   2   1   3       58.02       67.29      3.31 o 
   3   1   3       28.37       23.53      2.83 o 
   4   1   3        0.24        3.59      2.30 o 
   5   1   3       78.26       93.46      5.72 o 
   6   1   3       24.71       36.49      4.24 o 
   7   1   3        4.50        4.42      2.95 o 
   8   1   3       78.07       77.91      7.61 o 
   9   1   3        0.41       -5.30      5.30 o 
  10   1   3        1.22        2.00      3.89 o 
  11   1   3        0.73       -4.89      4.89 o 
  12   1   3        6.39       11.55      4.48 o 
 -12   2   3        2.65       12.73      3.77 o 
 -11   2   3       19.07       20.04      5.48 o 
 -10   2   3       12.94        5.78      5.30 o 
  -9   2   3       18.29       12.38      5.01 o 
  -8   2   3       56.64       53.19      5.37 o 
  -7   2   3      742.94      737.25     17.14 o 
  -6   2   3      112.58      145.97      7.32 o 
  -5   2   3        1.37        1.53      2.12 o 
  -4   2   3      177.48      200.75      6.98 o 
  -3   2   3       73.48       76.73      4.07 o 
  -2   2   3       84.38       70.50      3.84 o 
  -1   2   3     2228.65     1984.57     18.67 o 
   0   2   3     2018.01     1886.58     29.67 o 
   1   2   3       13.56       14.80      2.06 o 
   2   2   3        9.81       12.85      2.24 o 
   3   2   3      100.82      119.09      5.73 o 
   4   2   3      185.31      200.64      7.57 o 
   5   2   3      242.44      236.12      8.99 o 
   6   2   3        0.94        2.30      2.65 o 
   7   2   3       47.80       52.48      5.48 o 
   8   2   3       24.08       24.05      5.13 o 
   9   2   3        0.58       -0.94      4.18 o 
  10   2   3        4.49        9.66      4.36 o 
  11   2   3       33.00       36.01      6.60 o 
 -12   3   3        9.01        9.13      5.13 o 
 -11   3   3        4.50        0.00      5.77 o 
 -10   3   3       12.70       17.44      5.42 o 
  -9   3   3      192.57      185.29     11.40 o 
  -8   3   3        5.22        8.07      4.18 o 
  -7   3   3      394.63      402.47     13.86 o 
  -6   3   3        0.08        4.77      2.12 o 
  -5   3   3       15.12       20.86      3.54 o 
  -4   3   3       31.89       29.18      3.48 o 
  -3   3   3        0.07        0.24      2.00 o 
  -2   3   3       27.14       21.28      2.83 o 
  -1   3   3      232.43      192.04      6.86 o 
   0   3   3      416.90      483.98     22.57 o 
   1   3   3      702.42      779.79     14.50 o 
   2   3   3        9.66       10.14      2.77 o 
   3   3   3      251.69      334.45     10.53 o 
   4   3   3       88.10       89.74      5.96 o 
   5   3   3        5.74       15.56      3.48 o 
   6   3   3       60.47       64.45      6.13 o 
   7   3   3      114.86      109.92      8.02 o 
   8   3   3       11.87       13.61      4.42 o 
   9   3   3        3.19        4.71      4.12 o 
  10   3   3        2.46        4.66      4.36 o 
  11   3   3        5.80       10.96      4.95 o 
 -11   4   3        9.06       10.37      5.19 o 
 -10   4   3       44.81       38.44      7.25 o 
  -9   4   3       22.92       24.75      6.25 o 
  -8   4   3        6.48       13.73      4.60 o 
  -7   4   3        7.55       12.96      4.24 o 
  -6   4   3       59.61       60.74      5.72 o 
  -5   4   3       18.36       23.46      4.07 o 
  -4   4   3     1068.86      984.74     20.37 o 
  -3   4   3      347.23      336.53     11.60 o 
  -2   4   3       68.21       56.21      5.01 o 
  -1   4   3       21.33       17.68      3.18 o 
   0   4   3       96.43      146.47     36.88 o 
   1   4   3        1.28        0.00      1.89 o 
   2   4   3        3.78       11.90      3.24 o 
   3   4   3       51.76       59.14      5.84 o 
   4   4   3       34.45       42.80      4.95 o 
   5   4   3       43.86       53.35      5.78 o 
   6   4   3      117.44      142.67      9.74 o 
   7   4   3       12.78       20.92      5.36 o 
   8   4   3        1.06        4.24      4.18 o 
   9   4   3        4.79        8.19      5.24 o 
  10   4   3        0.37       10.31      4.89 o 
  -9   5   3       60.64       58.19      7.66 o 
  -8   5   3        9.68        9.13      5.19 o 
  -7   5   3       30.92       31.83      6.37 o 
  -6   5   3        0.96        2.95      3.65 o 
  -5   5   3       21.43       19.51      4.72 o 
  -4   5   3      461.87      448.14     15.99 o 
  -3   5   3      213.19      175.44     10.04 o 
  -2   5   3        5.64        4.48      3.59 o 
  -1   5   3       27.04       15.62      4.77 o 
   0   5   3       56.79       78.27     11.06 o 
   1   5   3        9.92       17.09      3.59 o 
   2   5   3        5.25       11.31      4.54 o 
   3   5   3       49.41       64.68      6.54 o 
   4   5   3        7.87       14.73      4.42 o 
   5   5   3       44.45       50.64      6.96 o 
   6   5   3      126.57      120.77     10.09 o 
   7   5   3       11.74       15.91      5.13 o 
   8   5   3        3.37        7.37      4.24 o 
  -7   6   3        1.79       -2.53      5.83 o 
  -6   6   3       18.79       29.06      5.66 o 
  -5   6   3        0.03        2.83      3.89 o 
  -4   6   3       16.54        4.30      4.83 o 
  -3   6   3        0.05       -3.12      3.83 o 
  -2   6   3        4.33        4.07      4.18 o 
  -1   6   3        4.49        3.54      4.12 o 
   0   6   3        4.64        5.82      3.47 o 
   1   6   3        9.34       16.26      5.89 o 
   2   6   3      309.30      366.53     15.90 o 
   3   6   3       18.01       19.39      5.60 o 
   4   6   3       74.12       89.92      9.79 o 
   5   6   3        3.29        7.66      5.24 o 
   6   6   3        4.06       -1.24      5.01 o 
  -3   7   3        6.91        5.13      5.48 o 
  -2   7   3       19.67       10.61      5.72 o 
  -1   7   3        4.10        3.71      4.77 o 
   0   7   3        8.79       16.34      4.09 o 
   1   7   3        3.98        4.36      5.95 o 
   2   7   3       17.52        3.18      6.19 o 
 -13   0   4        0.02        6.36      4.83 o 
 -12   0   4      117.58      114.38     10.50 o 
 -11   0   4      136.29      142.80     10.44 o 
 -10   0   4        8.69       12.02      3.71 o 
  -9   0   4        4.28        7.37      3.18 o 
  -8   0   4      190.20      195.72      9.10 o 
  -7   0   4       48.14       49.65      4.84 o 
  -6   0   4       46.38       49.07      4.01 o 
  -5   0   4        3.56        4.71      1.94 o 
  -4   0   4      652.08      721.03     11.43 o 
  -3   0   4     3675.46     3961.92     24.74 o 
  -2   0   4    39613.78    45318.51    419.46 o 
  -1   0   4      270.81      244.59      5.01 o 
   0   0   4      306.10      217.60      3.35 o 
   1   0   4      100.94      105.50      3.61 o 
   2   0   4      833.95      863.42     11.40 o 
   3   0   4      507.04      556.66     10.32 o 
   4   0   4     6012.26     6839.42     41.67 o 
   5   0   4        5.15        6.89      2.59 o 
   6   0   4        0.43       -0.88      2.24 o 
   7   0   4        4.94        1.77      3.18 o 
   8   0   4       27.08       23.99      5.07 o 
   9   0   4       16.14       18.68      3.65 o 
  10   0   4       11.28       16.50      4.60 o 
  11   0   4       16.19       18.62      5.19 o 
  12   0   4        0.63        1.30      5.60 o 
 -13   1   4       20.93       25.22      5.83 o 
 -12   1   4        4.43        8.66      5.77 o 
 -11   1   4        1.96        1.53      4.95 o 
 -10   1   4        5.72       11.37      4.01 o 
  -9   1   4      131.69      130.19      9.03 o 
  -8   1   4        9.14       11.85      2.77 o 
  -7   1   4       76.52       85.60      5.84 o 
  -6   1   4      484.70      545.77     12.83 o 
  -5   1   4      367.52      431.39     10.27 o 
  -4   1   4      464.29      478.93      9.77 o 
  -3   1   4      278.02      280.14      6.89 o 
  -2   1   4    24028.85    25410.75    305.82 o 
  -1   1   4     1453.48     1289.38     12.97 o 
   0   1   4     3699.38     3336.31     15.22 o 
   1   1   4      814.56      767.06     10.50 o 
   2   1   4      694.49      695.16     10.92 o 
   3   1   4     2028.57     2094.43     21.22 o 
   4   1   4     2137.80     2485.57     25.12 o 
   5   1   4      318.87      322.35     10.07 o 
   6   1   4      133.41      151.73      7.50 o 
   7   1   4      197.96      164.00      9.63 o 
   8   1   4      179.46      167.82     10.04 o 
   9   1   4      209.22      188.87     10.81 o 
  10   1   4       11.16        4.71      4.71 o 
  11   1   4       19.88       24.22      5.36 o 
 -12   2   4        3.62        7.25      4.42 o 
 -11   2   4        1.25        4.89      4.30 o 
 -10   2   4       22.11       24.58      5.95 o 
  -9   2   4       13.03       10.25      4.07 o 
  -8   2   4      384.77      391.90     13.44 o 
  -7   2   4       63.25       55.97      5.66 o 
  -6   2   4      362.07      373.16     11.44 o 
  -5   2   4       68.92       81.18      5.07 o 
  -4   2   4       55.29       67.01      4.19 o 
  -3   2   4       21.00       12.97      2.65 o 
  -2   2   4      279.51      287.03      7.59 o 
  -1   2   4      184.27      177.56      5.74 o 
   0   2   4     2192.95     2075.69     25.86 o 
   1   2   4      102.43      104.84      4.72 o 
   2   2   4     1565.90     1742.63     19.82 o 
   3   2   4       16.65       10.61      3.30 o 
   4   2   4       86.82      120.56      6.37 o 
   5   2   4      129.88      140.99      7.26 o 
   6   2   4       27.28       32.48      4.24 o 
   7   2   4       73.03       64.40      6.25 o 
   8   2   4      329.34      334.63     13.72 o 
   9   2   4       30.43       23.16      5.36 o 
  10   2   4       17.70       18.80      4.24 o 
  11   2   4       19.77        5.54      6.13 o 
 -12   3   4       31.07       31.77      6.78 o 
 -11   3   4        9.78       12.32      5.83 o 
 -10   3   4       27.71       29.53      5.95 o 
  -9   3   4       19.68       18.03      5.60 o 
  -8   3   4       72.38       75.49      6.72 o 
  -7   3   4       48.47       50.53      5.54 o 
  -6   3   4        0.00        1.36      2.59 o 
  -5   3   4        8.51        6.54      2.36 o 
  -4   3   4      287.32      297.07      9.83 o 
  -3   3   4       91.06       87.93      5.31 o 
  -2   3   4        0.07        1.00      1.65 o 
  -1   3   4      426.87      394.37     10.21 o 
   0   3   4      423.63      489.02      8.08 o 
   1   3   4        0.16       -1.47      1.94 o 
   2   3   4     1318.04     1503.57     21.61 o 
   3   3   4       23.90       35.84      4.13 o 
   4   3   4      346.80      439.50     12.85 o 
   5   3   4      231.32      240.44     10.23 o 
   6   3   4      382.71      375.86     13.62 o 
   7   3   4       28.40       22.63      5.60 o 
   8   3   4        0.10       -3.42      3.71 o 
   9   3   4       21.29       15.09      5.07 o 
  10   3   4        3.57       11.37      4.89 o 
 -11   4   4       15.62       15.56      6.13 o 
 -10   4   4        0.01       -5.07      5.07 o 
  -9   4   4       35.52       45.80      6.60 o 
  -8   4   4       13.69       17.68      4.66 o 
  -7   4   4       67.26       59.38      6.25 o 
  -6   4   4      103.91      105.49      7.73 o 
  -5   4   4       39.52       31.36      5.42 o 
  -4   4   4       21.04       16.80      4.18 o 
  -3   4   4       22.67       22.63      4.07 o 
  -2   4   4       44.49       31.19      4.60 o 
  -1   4   4      167.30      168.87      7.80 o 
   0   4   4        8.37        3.55      1.96 o 
   1   4   4       15.42       12.44      3.54 o 
   2   4   4       11.17       11.26      3.71 o 
   3   4   4        2.11        6.54      2.53 o 
   4   4   4       23.27       33.77      4.89 o 
   5   4   4      262.61      282.05     12.65 o 
   6   4   4      551.49      550.82     18.44 o 
   7   4   4       13.21       11.49      4.89 o 
   8   4   4        0.02        2.77      4.42 o 
   9   4   4        1.96        8.43      3.71 o 
  -9   5   4       27.86       27.23      6.13 o 
  -8   5   4       22.87       33.24      6.54 o 
  -7   5   4        5.38        3.71      4.18 o 
  -6   5   4        3.99        4.48      4.12 o 
  -5   5   4      136.09      118.44      9.38 o 
  -4   5   4      218.01      212.11     10.69 o 
  -3   5   4        1.27       -3.77      3.77 o 
  -2   5   4       35.92       37.26      4.66 o 
  -1   5   4       30.84       23.70      4.07 o 
   0   5   4       40.43       44.67      7.19 o 
   1   5   4       31.55       21.22      4.95 o 
   2   5   4       54.45       65.27      6.60 o 
   3   5   4        1.82        4.95      3.42 o 
   4   5   4        0.34        3.30      3.89 o 
   5   5   4      202.61      232.82     12.34 o 
   6   5   4       43.03       47.57      7.07 o 
   7   5   4        7.95        5.83      4.89 o 
   8   5   4        2.47        2.53      5.72 o 
  -7   6   4        6.69        2.53      5.48 o 
  -6   6   4        0.63        4.77      3.65 o 
  -5   6   4       22.82       20.45      5.36 o 
  -4   6   4        1.19        1.65      4.12 o 
  -3   6   4       26.90       20.57      5.72 o 
  -2   6   4       17.18       16.50      4.60 o 
  -1   6   4        4.06        9.72      4.01 o 
   0   6   4       22.09       45.39      7.69 o 
   1   6   4       96.60      103.16      9.67 o 
   2   6   4       28.90       38.72      7.01 o 
   3   6   4        0.95       -1.12      5.13 o 
   4   6   4        0.68        0.00      4.42 o 
   5   6   4        0.06        1.83      4.77 o 
   6   6   4        4.79        0.00      5.42 o 
  -3   7   4        1.50        4.48      5.01 o 
  -2   7   4        0.29       -0.65      3.42 o 
  -1   7   4        3.32        2.53      5.01 o 
   0   7   4       37.07       50.32      5.62 o 
   1   7   4        8.07        4.42      6.78 o 
   2   7   4        8.09        0.00      5.72 o 
 -13   1   5       12.83       12.26      5.72 o 
 -12   1   5       33.13       35.25      6.84 o 
 -11   1   5        1.77        4.66      4.77 o 
 -10   1   5       29.63       25.52      4.89 o 
  -9   1   5        2.41       -3.83      3.83 o 
  -8   1   5       15.37       11.26      3.89 o 
  -7   1   5        3.46        5.54      2.47 o 
  -6   1   5       45.20       42.69      4.07 o 
  -5   1   5        0.50        2.30      1.36 o 
  -4   1   5      361.10      308.50      8.25 o 
  -3   1   5     1331.53     1154.54     14.54 o 
  -2   1   5     2066.76     1892.43     17.66 o 
  -1   1   5      142.59      151.06      4.85 o 
   0   1   5       56.42       53.14      3.04 o 
   1   1   5        3.96        6.78      1.36 o 
   2   1   5        0.11       -1.65      1.65 o 
   3   1   5     2885.60     3266.65     28.08 o 
   4   1   5       23.43       21.10      3.07 o 
   5   1   5        0.00        2.83      1.94 o 
   6   1   5       85.03       78.29      6.25 o 
   7   1   5     1422.84     1392.74     25.07 o 
   8   1   5       66.76       53.13      6.78 o 
   9   1   5        1.75        9.66      4.48 o 
  10   1   5       12.52       10.90      4.89 o 
  11   1   5        0.49        6.13      3.89 o 
 -12   2   5       68.28       76.18      7.84 o 
 -11   2   5       19.01       18.39      5.72 o 
 -10   2   5      112.18      100.17      8.73 o 
  -9   2   5      125.35      120.20      8.50 o 
  -8   2   5        3.90        0.35      3.54 o 
  -7   2   5        2.52       -1.71      3.12 o 
  -6   2   5        1.05        0.00      2.30 o 
  -5   2   5       56.73       54.38      4.42 o 
  -4   2   5       12.10       11.26      2.36 o 
  -3   2   5       96.87       93.58      4.96 o 
  -2   2   5       61.45       61.72      3.89 o 
  -1   2   5       26.58       26.41      2.65 o 
   0   2   5       98.58       93.91      3.24 o 
   1   2   5      995.87     1023.64     15.10 o 
   2   2   5        3.45        5.36      2.18 o 
   3   2   5        2.28        2.71      1.59 o 
   4   2   5       38.75       48.82      4.07 o 
   5   2   5       75.02       89.31      6.02 o 
   6   2   5       62.26       65.05      6.19 o 
   7   2   5      469.01      412.69     14.81 o 
   8   2   5      149.88      140.83     10.39 o 
   9   2   5      135.04       95.88      8.56 o 
  10   2   5        4.36        0.00      4.66 o 
  11   2   5        2.59        5.72      5.30 o 
 -12   3   5       17.61       22.04      6.84 o 
 -11   3   5        1.88        1.77      4.89 o 
 -10   3   5       63.90       69.34      8.08 o 
  -9   3   5       18.57       19.57      4.95 o 
  -8   3   5        7.95        3.01      3.65 o 
  -7   3   5       13.89       20.16      3.77 o 
  -6   3   5        5.01       -1.41      3.48 o 
  -5   3   5        8.46       11.49      2.89 o 
  -4   3   5      655.24      577.09     13.99 o 
  -3   3   5      174.12      154.35      7.15 o 
  -2   3   5        4.13        1.53      2.18 o 
  -1   3   5      125.62      123.71      5.96 o 
   0   3   5      328.16      310.75      6.70 o 
   1   3   5      927.88      840.95     15.97 o 
   2   3   5      978.17     1053.12     18.49 o 
   3   3   5        1.40        2.42      2.95 o 
   4   3   5       33.99       47.40      5.07 o 
   5   3   5       76.93       71.55      6.67 o 
   6   3   5        1.85        0.41      3.65 o 
   7   3   5       17.84       12.26      5.01 o 
   8   3   5       19.75       20.63      4.42 o 
   9   3   5        4.63        5.60      4.01 o 
  10   3   5       13.79        9.90      5.78 o 
 -11   4   5        0.22       -5.66      5.66 o 
 -10   4   5        2.85       -0.59      5.01 o 
  -9   4   5        3.96        5.95      4.77 o 
  -8   4   5       12.69       12.38      4.54 o 
  -7   4   5       31.86       24.05      5.07 o 
  -6   4   5        4.76        1.65      3.36 o 
  -5   4   5      110.22       93.40      7.38 o 
  -4   4   5       16.98       14.97      3.89 o 
  -3   4   5       71.60       60.28      5.66 o 
  -2   4   5        1.02        0.35      2.18 o 
  -1   4   5        2.97        4.30      2.18 o 
   0   4   5       94.25      106.58      9.09 o 
   1   4   5       16.44       19.74      3.48 o 
   2   4   5      339.17      355.65     12.07 o 
   3   4   5       23.22       25.23      4.36 o 
   4   4   5        0.65        4.83      4.18 o 
   5   4   5      864.97      905.44     22.01 o 
   6   4   5       55.81       46.99      6.72 o 
   7   4   5       36.17       38.85      6.43 o 
   8   4   5        8.84        3.95      4.66 o 
   9   4   5        0.51        1.89      4.95 o 
  -9   5   5       11.86        6.19      6.01 o 
  -8   5   5        9.30       18.45      4.77 o 
  -7   5   5        2.73       -3.24      4.71 o 
  -6   5   5        2.74        3.54      4.48 o 
  -5   5   5        1.15        2.36      3.83 o 
  -4   5   5      143.28      149.43      9.44 o 
  -3   5   5       14.00       10.84      4.01 o 
  -2   5   5       21.26       19.04      4.60 o 
  -1   5   5       70.37       71.53      6.61 o 
   0   5   5       62.51       66.41      4.60 o 
   1   5   5        3.70        9.84      3.48 o 
   2   5   5      102.22      105.77      8.08 o 
   3   5   5        0.97        2.77      4.24 o 
   4   5   5        2.96        1.94      4.42 o 
   5   5   5       16.15       26.99      5.89 o 
   6   5   5       23.33       28.35      5.54 o 
   7   5   5        7.46        6.01      5.01 o 
   8   5   5        3.56        3.89      5.72 o 
  -7   6   5        3.44        5.07      5.01 o 
  -6   6   5        4.81        3.01      3.83 o 
  -5   6   5        0.10        6.89      3.42 o 
  -4   6   5        5.41        8.84      3.71 o 
  -3   6   5        2.87        9.07      3.42 o 
  -2   6   5        7.75        3.65      4.30 o 
  -1   6   5      214.90      216.66     12.34 o 
   0   6   5      174.01      236.54     44.36 o 
   1   6   5       22.73       22.75      5.07 o 
   2   6   5        0.37        1.65      4.54 o 
   3   6   5        0.67        0.00      4.60 o 
   4   6   5        0.16        7.07      3.54 o 
   5   6   5        5.14        2.47      6.19 o 
  -3   7   5       17.24       16.27      6.78 o 
  -2   7   5       10.03       19.21      5.42 o 
  -1   7   5        7.94       -4.48      6.36 o 
   0   7   5       92.71      127.64     27.54 o 
   1   7   5       13.56       21.98      6.84 o 
 -13   0   6      139.28      128.32     11.21 o 
 -12   0   6       74.92       54.78      8.26 o 
 -11   0   6       31.00       23.40      6.07 o 
 -10   0   6       53.39       61.26      7.13 o 
  -9   0   6       51.13       49.23      5.96 o 
  -8   0   6      370.01      360.97     12.20 o 
  -7   0   6      295.15      354.97     11.13 o 
  -6   0   6        0.03       -2.42      2.42 o 
  -5   0   6      152.67      154.59      6.56 o 
  -4   0   6     1298.16     1263.54     16.41 o 
  -3   0   6        0.79        3.77      1.47 o 
  -2   0   6       10.70       17.51      1.89 o 
  -1   0   6        5.92        4.13      1.30 o 
   0   0   6     3024.70     2782.27     20.74 o 
   1   0   6      577.22      539.67      9.74 o 
   2   0   6       78.14       68.83      3.95 o 
   3   0   6     1556.72     1621.24     20.15 o 
   4   0   6       64.15       54.92      4.48 o 
   5   0   6        1.64        1.18      2.12 o 
   6   0   6      247.98      261.68     10.46 o 
   7   0   6        2.04        5.42      3.18 o 
   8   0   6       24.25       16.68      4.36 o 
   9   0   6       41.63       40.20      5.90 o 
  10   0   6       18.63       15.62      5.60 o 
  11   0   6       46.58       45.57      6.72 o 
 -13   1   6       98.59       89.29      9.91 o 
 -12   1   6       65.84       48.11      8.02 o 
 -11   1   6       11.40       13.97      5.60 o 
 -10   1   6       22.51       35.84      5.01 o 
  -9   1   6        0.18       -0.41      3.12 o 
  -8   1   6      170.36      180.24      9.27 o 
  -7   1   6       44.26       45.28      4.60 o 
  -6   1   6       65.90       46.66      4.31 o 
  -5   1   6        1.26        0.00      2.24 o 
  -4   1   6        0.00        0.65      1.94 o 
  -3   1   6       40.91       35.80      3.01 o 
  -2   1   6      358.15      311.12      7.67 o 
  -1   1   6      623.06      589.30     10.11 o 
   0   1   6      123.91       95.85      3.03 o 
   1   1   6      844.10      788.86     12.37 o 
   2   1   6      208.38      238.26      7.40 o 
   3   1   6      222.86      236.73      8.17 o 
   4   1   6        4.02        5.36      2.53 o 
   5   1   6        1.23       -2.12      2.71 o 
   6   1   6      735.25      759.00     17.73 o 
   7   1   6      599.58      563.35     16.68 o 
   8   1   6       11.92        5.83      4.71 o 
   9   1   6       21.14       23.28      4.72 o 
  10   1   6        0.24        4.54      4.48 o 
  11   1   6        1.40       -1.30      4.60 o 
 -12   2   6        3.09       -1.24      5.30 o 
 -11   2   6      145.76      139.03     10.74 o 
 -10   2   6       92.23       87.82      8.20 o 
  -9   2   6       48.58       53.12      5.90 o 
  -8   2   6       11.00        7.37      3.83 o 
  -7   2   6        2.51        5.89      2.65 o 
  -6   2   6        0.22        0.29      2.71 o 
  -5   2   6        7.44        8.49      2.77 o 
  -4   2   6      206.43      175.82      7.16 o 
  -3   2   6      163.55      144.99      6.32 o 
  -2   2   6      117.18       95.56      5.14 o 
  -1   2   6     1276.37     1246.65     16.93 o 
   0   2   6      769.14      792.46      9.56 o 
   1   2   6        9.55        8.25      2.12 o 
   2   2   6       32.40       34.96      3.60 o 
   3   2   6        0.81       -1.36      2.12 o 
   4   2   6        0.04       -1.47      2.47 o 
   5   2   6      122.81      121.65      7.26 o 
   6   2   6      428.87      414.32     14.10 o 
   7   2   6      677.91      681.11     19.00 o 
   8   2   6        0.08       -3.36      4.66 o 
   9   2   6        5.27       -4.24      5.30 o 
  10   2   6       19.63       27.94      5.78 o 
 -12   3   6        1.04        0.00      5.30 o 
 -11   3   6      103.38       96.20      9.14 o 
 -10   3   6        0.60        0.00      3.95 o 
  -9   3   6       53.36       53.00      6.72 o 
  -8   3   6       26.56       34.42      5.13 o 
  -7   3   6      117.23      117.31      7.61 o 
  -6   3   6       37.50       32.31      4.54 o 
  -5   3   6      533.44      535.26     14.31 o 
  -4   3   6       25.40       23.34      3.54 o 
  -3   3   6       19.75       18.51      3.18 o 
  -2   3   6        0.21       -2.71      2.71 o 
  -1   3   6      254.66      243.78      8.76 o 
   0   3   6      319.89      331.97      7.16 o 
   1   3   6       13.31       20.33      3.48 o 
   2   3   6       35.37       40.15      4.78 o 
   3   3   6       19.17       13.26      3.95 o 
   4   3   6       27.34       28.53      4.77 o 
   5   3   6       46.00       39.50      5.19 o 
   6   3   6        0.26       -4.18      4.18 o 
   7   3   6       30.15       16.56      5.30 o 
   8   3   6       25.68       17.27      5.36 o 
   9   3   6        5.10       10.96      4.07 o 
  10   3   6        6.04        5.13      6.31 o 
 -11   4   6        4.21        3.24      5.01 o 
 -10   4   6        5.20        1.77      4.48 o 
  -9   4   6        1.16        4.36      4.07 o 
  -8   4   6        0.08       -4.01      4.01 o 
  -7   4   6       14.95       20.75      4.30 o 
  -6   4   6       30.92       37.14      6.07 o 
  -5   4   6     1240.57     1142.28     23.26 o 
  -4   4   6      274.10      224.33     10.41 o 
  -3   4   6        1.63        4.66      2.77 o 
  -2   4   6       20.97       18.74      3.30 o 
  -1   4   6       76.02       77.92      5.96 o 
   0   4   6      156.98      156.80      5.78 o 
   1   4   6        5.81        8.90      3.18 o 
   2   4   6       65.33       72.83      6.13 o 
   3   4   6       12.71       14.91      3.77 o 
   4   4   6        0.66       -0.82      4.36 o 
   5   4   6       58.04       78.60      7.31 o 
   6   4   6       15.31       14.26      4.48 o 
   7   4   6        4.26        2.12      3.89 o 
   8   4   6        2.80        1.18      4.60 o 
   9   4   6        0.10       -5.72      5.72 o 
  -9   5   6        6.98        8.78      4.18 o 
  -8   5   6        5.13        3.48      4.95 o 
  -7   5   6       25.40       21.16      5.72 o 
  -6   5   6      107.39       96.45      8.79 o 
  -5   5   6      126.25      122.61      9.03 o 
  -4   5   6       23.89       22.10      4.54 o 
  -3   5   6        1.15       -3.12      3.24 o 
  -2   5   6        0.82        0.41      3.71 o 
  -1   5   6        1.38        6.48      3.42 o 
   0   5   6       50.30       40.05      3.77 o 
   1   5   6      155.97      122.78      8.97 o 
   2   5   6        0.07       -4.12      4.42 o 
   3   5   6        6.28       12.91      3.59 o 
   4   5   6       78.87       85.27      8.43 o 
   5   5   6       71.84       74.12      8.31 o 
   6   5   6        1.73        6.89      4.48 o 
   7   5   6        0.84        3.71      4.77 o 
  -7   6   6        2.92       13.49      4.30 o 
  -6   6   6        6.75        2.42      5.07 o 
  -5   6   6       15.20       13.38      5.13 o 
  -4   6   6       10.16       15.68      4.89 o 
  -3   6   6       33.07       37.08      6.01 o 
  -2   6   6       54.93       47.11      6.78 o 
  -1   6   6      144.40      152.78     11.03 o 
   0   6   6       11.96       15.87      6.69 o 
   1   6   6       56.03       59.25      7.07 o 
   2   6   6        2.15        0.00      5.30 o 
   3   6   6       43.74       56.65      7.90 o 
   4   6   6        0.04       -5.66      5.66 o 
   5   6   6       39.13       41.91      8.08 o 
  -2   7   6       23.33       28.00      7.01 o 
  -1   7   6       44.84       51.82      8.31 o 
   0   7   6       15.26       15.48      5.08 o 
 -13   1   7       48.63       57.89      7.78 o 
 -12   1   7       70.11       66.04      9.02 o 
 -11   1   7        3.74        6.25      3.65 o 
 -10   1   7        0.30        4.18      2.89 o 
  -9   1   7       17.79       25.28      4.77 o 
  -8   1   7       18.72       30.12      3.89 o 
  -7   1   7       75.05       77.33      6.02 o 
  -6   1   7      150.24      150.73      7.68 o 
  -5   1   7      109.65      107.86      6.08 o 
  -4   1   7     2162.58     2085.04     22.99 o 
  -3   1   7      129.11      114.97      5.44 o 
  -2   1   7      177.04      155.46      5.86 o 
  -1   1   7      942.15      896.52     13.48 o 
   0   1   7      122.69      125.90      5.67 o 
   1   1   7        7.82       11.61      2.06 o 
   2   1   7       61.37       74.33      4.54 o 
   3   1   7       57.62       53.91      4.42 o 
   4   1   7       39.79       40.62      3.77 o 
   5   1   7        0.15       -0.35      2.77 o 
   6   1   7       24.90       29.00      5.25 o 
   7   1   7       15.85        4.60      4.48 o 
   8   1   7       22.99       27.35      4.72 o 
   9   1   7        1.65        1.59      3.54 o 
  10   1   7        1.75        4.71      3.36 o 
 -12   2   7        0.07        1.83      4.83 o 
 -11   2   7        1.56        7.72      3.65 o 
 -10   2   7       42.72       38.55      5.95 o 
  -9   2   7       13.33       18.62      4.18 o 
  -8   2   7        1.12        3.95      2.83 o 
  -7   2   7        5.25        3.18      3.06 o 
  -6   2   7       55.49       53.25      5.19 o 
  -5   2   7      203.84      207.89      8.51 o 
  -4   2   7      738.27      675.69     14.32 o 
  -3   2   7     3111.42     3022.04     29.19 o 
  -2   2   7     2628.78     2482.01     25.44 o 
  -1   2   7      357.01      416.84     10.26 o 
   0   2   7      251.38      235.35      8.67 o 
   1   2   7       27.65       31.36      3.54 o 
   2   2   7       26.66       22.76      3.12 o 
   3   2   7        0.03        2.30      2.06 o 
   4   2   7       41.17       44.16      4.78 o 
   5   2   7        1.89        1.06      3.24 o 
   6   2   7        0.00       -1.18      4.48 o 
   7   2   7        4.83       -5.24      5.24 o 
   8   2   7       51.00       45.99      6.25 o 
   9   2   7       64.59       57.84      7.49 o 
  10   2   7        0.32       -5.07      5.07 o 
 -11   3   7       59.80       46.99      7.72 o 
 -10   3   7       63.68       75.59      7.61 o 
  -9   3   7      130.28      120.02      9.03 o 
  -8   3   7        3.90        1.77      3.18 o 
  -7   3   7       10.84       10.49      3.30 o 
  -6   3   7      151.31      142.46      8.32 o 
  -5   3   7      267.29      250.92     10.11 o 
  -4   3   7        0.01        1.59      2.00 o 
  -3   3   7       29.17       28.18      3.60 o 
  -2   3   7      180.81      194.64      8.45 o 
  -1   3   7      112.37      120.00      6.49 o 
   0   3   7       28.60       35.52      4.42 o 
   1   3   7        7.80       10.25      3.30 o 
   2   3   7        0.10        0.65      2.65 o 
   3   3   7       17.56       15.80      4.24 o 
   4   3   7      621.54      634.66     17.16 o 
   5   3   7      284.04      279.35     12.00 o 
   6   3   7        1.72        0.47      3.65 o 
   7   3   7        2.38       -4.71      4.71 o 
   8   3   7        8.63       10.90      3.83 o 
   9   3   7       13.31       24.04      4.60 o 
 -10   4   7        0.29        0.00      4.18 o 
  -9   4   7       74.62       78.54      8.85 o 
  -8   4   7        2.14        4.60      4.07 o 
  -7   4   7        1.80       -2.36      4.36 o 
  -6   4   7      692.68      648.11     18.94 o 
  -5   4   7      269.60      253.53     11.23 o 
  -4   4   7       43.81       44.51      5.48 o 
  -3   4   7        5.34        3.71      3.12 o 
  -2   4   7       24.93       26.05      4.19 o 
  -1   4   7       97.21       93.40      6.84 o 
   0   4   7        1.43       -0.60      2.37 o 
   1   4   7       63.51       66.87      6.02 o 
   2   4   7      105.83      105.73      7.79 o 
   3   4   7       45.96       51.94      5.78 o 
   4   4   7      365.04      373.75     14.32 o 
   5   4   7       12.09        9.49      5.36 o 
   6   4   7       36.79       33.89      6.43 o 
   7   4   7        0.10        1.65      3.71 o 
   8   4   7       10.42       19.45      6.19 o 
  -9   5   7        2.65        8.25      3.83 o 
  -8   5   7        6.02       10.02      4.95 o 
  -7   5   7       12.80        9.96      5.07 o 
  -6   5   7       33.95       30.12      7.07 o 
  -5   5   7        9.27        8.37      3.36 o 
  -4   5   7       11.33       10.37      3.95 o 
  -3   5   7        0.43        5.48      3.36 o 
  -2   5   7       31.63       29.59      5.01 o 
  -1   5   7        2.37       -3.71      3.71 o 
   0   5   7      121.55       87.04      7.76 o 
   1   5   7       59.40       54.19      6.31 o 
   2   5   7       71.19       77.90      7.14 o 
   3   5   7        2.49       -2.47      4.42 o 
   4   5   7        1.69        0.53      4.66 o 
   5   5   7       36.23       35.60      7.31 o 
   6   5   7       12.45       10.14      5.78 o 
   7   5   7        2.64        1.94      5.30 o 
  -7   6   7        0.32        2.59      4.12 o 
  -6   6   7        2.07        6.19      4.48 o 
  -5   6   7       11.19       18.98      5.30 o 
  -4   6   7       21.86       10.84      5.07 o 
  -3   6   7       14.98       20.63      4.54 o 
  -2   6   7        0.41        3.83      4.48 o 
  -1   6   7       23.62       26.23      6.13 o 
   0   6   7      191.42      186.87     15.91 o 
   1   6   7        3.67        0.53      4.60 o 
   2   6   7        2.29        4.01      4.24 o 
   3   6   7        1.77       -1.77      5.19 o 
   4   6   7        0.14       -0.65      5.24 o 
 -13   0   8       46.13       44.68      7.84 o 
 -12   0   8        2.86        2.36      4.42 o 
 -11   0   8       25.90       42.73      5.84 o 
 -10   0   8       43.62       42.39      5.84 o 
  -9   0   8      127.81      137.50      9.03 o 
  -8   0   8      188.34      199.47      9.80 o 
  -7   0   8      269.58      299.04     10.88 o 
  -6   0   8       12.10       15.68      3.18 o 
  -5   0   8       74.49       80.30      5.19 o 
  -4   0   8       24.30       15.39      2.59 o 
  -3   0   8        0.36        0.00      1.59 o 
  -2   0   8      847.52      810.21     13.25 o 
  -1   0   8      233.97      232.01      6.99 o 
   0   0   8      386.15      357.62      6.36 o 
   1   0   8     2961.37     3024.52     27.38 o 
   2   0   8     3190.50     3511.54     31.22 o 
   3   0   8      456.01      439.74     11.58 o 
   4   0   8       22.34       28.29      3.60 o 
   5   0   8       21.46       20.57      4.13 o 
   6   0   8        2.77       -0.41      3.12 o 
   7   0   8       94.25       90.90      7.67 o 
   8   0   8      103.15       99.99      8.14 o 
   9   0   8       36.07       35.43      5.95 o 
  10   0   8        6.88       10.90      3.95 o 
 -12   1   8       17.24       18.33      5.66 o 
 -11   1   8        0.01        3.71      3.71 o 
 -10   1   8        6.45        8.07      4.66 o 
  -9   1   8        0.12        0.00      3.12 o 
  -8   1   8       47.27       46.93      5.25 o 
  -7   1   8       42.18       44.57      5.01 o 
  -6   1   8        0.03       -1.18      2.24 o 
  -5   1   8      370.72      382.06     10.97 o 
  -4   1   8     3175.84     3022.76     29.27 o 
  -3   1   8       22.36       14.27      2.71 o 
  -2   1   8      713.13      651.88     12.43 o 
  -1   1   8        1.67        0.24      1.89 o 
   0   1   8        9.65        5.20      3.86 o 
   1   1   8       10.86        5.60      2.59 o 
   2   1   8      101.83      101.41      5.67 o 
   3   1   8       18.35       21.16      3.30 o 
   4   1   8       19.70       15.15      3.48 o 
   5   1   8       14.83       17.33      3.60 o 
   6   1   8       97.93       94.45      7.37 o 
   7   1   8      146.11      115.21      8.44 o 
   8   1   8       57.30       37.26      5.90 o 
   9   1   8        5.84       11.67      4.18 o 
  10   1   8        1.51        1.24      4.36 o 
 -12   2   8        2.18       16.68      4.66 o 
 -11   2   8       38.46       37.37      6.60 o 
 -10   2   8       18.63       17.62      4.42 o 
  -9   2   8        0.69       -3.18      3.65 o 
  -8   2   8        2.54        5.30      2.83 o 
  -7   2   8        0.25        3.30      2.77 o 
  -6   2   8      114.49      107.29      6.85 o 
  -5   2   8      113.94      111.44      6.55 o 
  -4   2   8     1399.43     1244.79     20.17 o 
  -3   2   8     1140.04      996.77     17.47 o 
  -2   2   8      763.35      701.96     14.21 o 
  -1   2   8        9.30       16.97      2.59 o 
   0   2   8       32.48       31.13      2.53 o 
   1   2   8        7.12        4.30      2.59 o 
   2   2   8      162.43      146.09      7.15 o 
   3   2   8       86.78       89.74      5.84 o 
   4   2   8      594.14      599.02     15.62 o 
   5   2   8      198.56      196.35     10.10 o 
   6   2   8      303.47      329.00     14.07 o 
   7   2   8        1.68       -0.47      4.48 o 
   8   2   8        4.82       -1.59      4.71 o 
   9   2   8       18.43       17.44      6.19 o 
  10   2   8        0.01       -5.89      5.89 o 
 -11   3   8        0.86        9.66      4.36 o 
 -10   3   8       51.99       49.35      7.13 o 
  -9   3   8       56.46       37.44      7.37 o 
  -8   3   8       13.59       14.56      5.36 o 
  -7   3   8       17.80       18.33      4.83 o 
  -6   3   8       24.24       13.03      4.54 o 
  -5   3   8        0.00        3.18      2.65 o 
  -4   3   8       50.39       50.24      5.25 o 
  -3   3   8      113.53       87.65      6.20 o 
  -2   3   8       12.23        5.83      3.06 o 
  -1   3   8       27.13       24.76      3.71 o 
   0   3   8      735.95      685.52     12.24 o 
   1   3   8       26.40       21.34      4.24 o 
   2   3   8      460.43      477.47     13.93 o 
   3   3   8      839.84      878.09     19.77 o 
   4   3   8      868.30      905.73     20.84 o 
   5   3   8        0.08       -4.30      4.30 o 
   6   3   8      114.13      117.70      9.09 o 
   7   3   8        6.45       -2.06      4.66 o 
   8   3   8       17.75       10.25      5.78 o 
   9   3   8       11.07       17.56      4.77 o 
 -10   4   8        3.46        6.72      4.18 o 
  -9   4   8        0.39        5.07      3.54 o 
  -8   4   8       40.36       41.03      6.01 o 
  -7   4   8       38.80       39.97      6.25 o 
  -6   4   8       45.50       46.75      6.54 o 
  -5   4   8       17.78       19.45      3.83 o 
  -4   4   8        3.97        0.00      2.59 o 
  -3   4   8       58.61       48.41      5.54 o 
  -2   4   8        8.19        6.07      2.71 o 
  -1   4   8        5.22        6.42      2.89 o 
   0   4   8      326.29      333.08      8.90 o 
   1   4   8       21.83       12.55      5.07 o 
   2   4   8        4.13        1.65      3.71 o 
   3   4   8      367.53      376.97     14.32 o 
   4   4   8      109.52      104.95      9.32 o 
   5   4   8        0.30       -4.83      4.83 o 
   6   4   8        4.84        5.89      4.89 o 
   7   4   8        1.77        5.24      4.60 o 
   8   4   8       13.08        7.60      6.60 o 
  -9   5   8        0.98       -3.83      4.95 o 
  -8   5   8       13.25        7.19      5.48 o 
  -7   5   8       94.30       82.86      8.79 o 
  -6   5   8       12.70        4.77      4.77 o 
  -5   5   8        0.57        7.60      3.59 o 
  -4   5   8       78.08       67.64      6.55 o 
  -3   5   8       10.08        7.07      3.77 o 
  -2   5   8       32.86       32.95      5.07 o 
  -1   5   8       53.85       49.05      5.60 o 
   0   5   8       29.32       22.97      6.28 o 
   1   5   8        1.12        7.66      3.65 o 
   2   5   8        3.32       11.37      4.36 o 
   3   5   8       25.39       23.22      5.42 o 
   4   5   8       24.05       34.83      6.19 o 
   5   5   8        6.05        2.30      5.77 o 
   6   5   8        5.08        5.54      4.89 o 
  -6   6   8        8.65       10.73      4.30 o 
  -5   6   8        9.60       13.91      3.89 o 
  -4   6   8        2.11        3.54      4.30 o 
  -3   6   8        4.46        4.01      4.66 o 
  -2   6   8        1.61        6.78      4.36 o 
  -1   6   8       49.78       46.10      6.84 o 
   0   6   8        1.51        2.83      3.25 o 
   1   6   8       18.27       20.21      5.83 o 
   2   6   8       13.60       13.67      5.95 o 
   3   6   8       19.18       36.95      6.42 o 
   4   6   8        0.00        3.83      4.71 o 
 -12   1   9       36.43       42.62      7.31 o 
 -11   1   9       29.99       32.42      6.07 o 
 -10   1   9       11.80       16.56      4.42 o 
  -9   1   9       28.86       19.22      4.95 o 
  -8   1   9       23.99       24.34      4.72 o 
  -7   1   9       46.73       58.19      5.37 o 
  -6   1   9        0.45        0.65      2.36 o 
  -5   1   9      163.46      144.91      7.68 o 
  -4   1   9      472.30      417.81     11.40 o 
  -3   1   9       43.31       37.45      3.72 o 
  -2   1   9        0.06        0.00      1.94 o 
  -1   1   9      105.88      110.52      5.43 o 
   0   1   9      117.43      119.88      8.59 o 
   1   1   9      337.61      328.88      9.90 o 
   2   1   9       50.78       54.96      4.66 o 
   3   1   9       82.29       81.36      5.90 o 
   4   1   9       14.89       15.74      3.89 o 
   5   1   9      245.78      230.21     10.64 o 
   6   1   9        2.18        5.07      4.12 o 
   7   1   9       89.41       67.42      6.72 o 
   8   1   9       46.02       39.32      6.48 o 
   9   1   9       13.05        5.24      6.13 o 
  10   1   9        0.04       -6.01      6.01 o 
 -12   2   9       25.56       26.35      6.72 o 
 -11   2   9        5.48       10.19      4.42 o 
 -10   2   9        0.03       -2.59      3.83 o 
  -9   2   9        0.07        0.94      3.30 o 
  -8   2   9       16.71       14.73      4.13 o 
  -7   2   9        6.43        0.35      3.42 o 
  -6   2   9      142.99      144.76      7.97 o 
  -5   2   9      136.16      111.35      7.50 o 
  -4   2   9      182.26      163.14      7.74 o 
  -3   2   9        8.46        4.54      2.77 o 
  -2   2   9      127.24      117.26      6.20 o 
  -1   2   9       16.79       16.44      3.06 o 
   0   2   9       79.60       74.64      3.65 o 
   1   2   9        0.99        1.18      1.53 o 
   2   2   9        2.03        3.12      2.24 o 
   3   2   9       47.01       44.93      5.19 o 
   4   2   9        4.68       -3.01      4.07 o 
   5   2   9     1041.09     1040.44     23.44 o 
   6   2   9       36.90       38.38      6.48 o 
   7   2   9      214.48      184.96     10.93 o 
   8   2   9        0.25        1.12      4.95 o 
   9   2   9        1.32       -3.06      5.60 o 
 -11   3   9       22.25       36.78      5.60 o 
 -10   3   9        2.21        0.53      4.95 o 
  -9   3   9        4.29       14.79      4.12 o 
  -8   3   9        3.48       -4.89      4.89 o 
  -7   3   9      183.02      180.63     10.33 o 
  -6   3   9      162.11      160.77      8.80 o 
  -5   3   9        6.26       10.78      3.36 o 
  -4   3   9       42.05       34.43      4.83 o 
  -3   3   9      275.17      221.68      9.94 o 
  -2   3   9       72.58       71.43      5.96 o 
  -1   3   9      542.08      548.50     14.19 o 
   0   3   9       11.85       13.53      2.88 o 
   1   3   9        0.23       -2.42      3.06 o 
   2   3   9        2.66       -1.12      3.65 o 
   3   3   9      519.95      505.81     15.65 o 
   4   3   9       79.13       79.92      7.49 o 
   5   3   9      322.96      324.82     14.31 o 
   6   3   9      149.40      143.11     10.80 o 
   7   3   9        3.76       -0.53      4.60 o 
   8   3   9        0.01        0.00      4.83 o 
   9   3   9        4.25        3.24      5.72 o 
 -10   4   9        0.00        9.31      4.18 o 
  -9   4   9       19.24       21.81      5.30 o 
  -8   4   9        1.59       -2.65      4.18 o 
  -7   4   9       27.79       25.29      6.37 o 
  -6   4   9        0.05       -2.77      4.24 o 
  -5   4   9       36.45       27.23      5.31 o 
  -4   4   9        3.64        2.95      2.77 o 
  -3   4   9       98.48       81.18      6.84 o 
  -2   4   9       22.53       27.11      4.72 o 
  -1   4   9      260.97      220.72     10.58 o 
   0   4   9      340.17      329.98      9.22 o 
   1   4   9       28.51       21.63      4.30 o 
   2   4   9       18.26       17.33      4.36 o 
   3   4   9      335.07      367.80     14.31 o 
   4   4   9        3.54       10.67      4.07 o 
   5   4   9        3.84        3.65      4.48 o 
   6   4   9        2.44        3.95      3.42 o 
   7   4   9        3.80        1.24      5.24 o 
  -9   5   9        5.12        6.54      5.24 o 
  -8   5   9        0.25       -3.65      5.19 o 
  -7   5   9       12.79       15.56      4.77 o 
  -6   5   9       34.19       34.95      5.95 o 
  -5   5   9       54.36       47.99      6.78 o 
  -4   5   9        8.25       10.08      3.95 o 
  -3   5   9        1.18        1.00      4.24 o 
  -2   5   9       19.50       28.00      4.95 o 
  -1   5   9       57.12       52.53      6.37 o 
   0   5   9        0.00        2.70      2.44 o 
   1   5   9        7.88        8.49      4.54 o 
   2   5   9        0.65       -4.12      4.30 o 
   3   5   9       37.83       41.50      6.60 o 
   4   5   9       32.29       32.95      7.19 o 
   5   5   9       26.62       40.37      6.31 o 
   6   5   9        1.38        3.83      4.95 o 
  -6   6   9       10.27        7.72      5.48 o 
  -5   6   9        2.03        8.07      4.60 o 
  -4   6   9       28.36       33.12      5.72 o 
  -3   6   9       53.35       49.46      7.37 o 
  -2   6   9        3.57       10.49      4.54 o 
  -1   6   9        1.04       10.43      3.77 o 
   0   6   9        0.42       -0.13      3.24 o 
   1   6   9        8.74       10.78      4.42 o 
   2   6   9        0.02       -1.24      4.18 o 
   3   6   9        0.66        0.65      4.71 o 
 -12   0  10       19.46       23.52      6.54 o 
 -11   0  10       14.30       15.79      5.13 o 
 -10   0  10      173.16      193.56     11.28 o 
  -9   0  10       26.98       26.52      4.72 o 
  -8   0  10        0.03        3.18      2.65 o 
  -7   0  10       61.38       67.82      6.25 o 
  -6   0  10        2.38        3.30      2.47 o 
  -5   0  10        0.10       -1.83      2.42 o 
  -4   0  10        8.80        7.48      2.53 o 
  -3   0  10      591.53      589.19     13.09 o 
  -2   0  10      117.45       98.37      5.55 o 
  -1   0  10      186.79      165.16      7.09 o 
   0   0  10        6.27        9.12      1.79 o 
   1   0  10      800.63      802.98     15.87 o 
   2   0  10       55.38       61.75      4.89 o 
   3   0  10       48.02       48.12      4.95 o 
   4   0  10      148.26      159.46      8.62 o 
   5   0  10       35.99       23.93      4.95 o 
   6   0  10       41.87       35.37      5.78 o 
   7   0  10       21.45       23.52      4.48 o 
   8   0  10        0.35        3.24      4.42 o 
   9   0  10       20.23       15.09      5.13 o 
 -12   1  10       18.60       24.46      5.89 o 
 -11   1  10        1.15       -4.66      4.66 o 
 -10   1  10       10.02        9.02      4.07 o 
  -9   1  10       12.54       14.03      4.01 o 
  -8   1  10        2.13        4.48      2.95 o 
  -7   1  10        4.90        2.59      3.01 o 
  -6   1  10      200.54      207.10      9.39 o 
  -5   1  10       34.19       35.73      4.13 o 
  -4   1  10        6.01        3.77      2.65 o 
  -3   1  10      816.39      787.47     15.64 o 
  -2   1  10      181.71      179.96      7.62 o 
  -1   1  10       27.42       31.24      3.42 o 
   0   1  10      154.14      144.53      5.14 o 
   1   1  10       73.44       60.82      4.84 o 
   2   1  10       17.07       19.86      3.30 o 
   3   1  10       39.45       31.07      4.54 o 
   4   1  10      103.08      121.60      7.61 o 
   5   1  10       12.74       14.32      4.77 o 
   6   1  10       15.67       15.38      4.66 o 
   7   1  10        0.37        1.00      3.95 o 
   8   1  10       20.67       24.87      5.95 o 
   9   1  10        1.96        0.59      4.77 o 
 -12   2  10       16.37       11.49      6.66 o 
 -11   2  10        0.19       -0.59      4.01 o 
 -10   2  10        2.62       -0.53      4.42 o 
  -9   2  10       22.32       18.21      4.42 o 
  -8   2  10       20.93       28.82      4.66 o 
  -7   2  10      164.21      156.46      9.21 o 
  -6   2  10        7.35        7.37      3.95 o 
  -5   2  10        2.40       -1.00      3.42 o 
  -4   2  10      137.94      117.73      6.85 o 
  -3   2  10      207.09      202.43      8.57 o 
  -2   2  10       28.18       22.22      3.77 o 
  -1   2  10       21.37       17.68      3.65 o 
   0   2  10        0.81        2.59      1.64 o 
   1   2  10        0.86        1.59      2.59 o 
   2   2  10        3.40       -3.06      3.59 o 
   3   2  10       54.84       53.36      6.49 o 
   4   2  10      340.63      349.96     13.43 o 
   5   2  10      378.93      389.38     15.15 o 
   6   2  10       30.55       24.46      5.07 o 
   7   2  10        2.88       -0.53      3.59 o 
   8   2  10        0.16        5.83      5.07 o 
   9   2  10        1.90        3.83      3.83 o 
 -11   3  10       10.67        5.60      4.71 o 
 -10   3  10        4.15        5.72      4.77 o 
  -9   3  10       14.90       19.45      5.30 o 
  -8   3  10       39.85       39.14      6.54 o 
  -7   3  10      465.88      451.80     16.23 o 
  -6   3  10       53.70       31.19      6.01 o 
  -5   3  10       96.63       93.15      7.08 o 
  -4   3  10        3.12        8.54      2.53 o 
  -3   3  10        4.10        3.95      3.36 o 
  -2   3  10      147.57      143.47      8.21 o 
  -1   3  10        4.21        4.24      3.01 o 
   0   3  10       17.64       11.45      3.12 o 
   1   3  10        0.16        1.12      2.83 o 
   2   3  10        5.93        0.00      4.30 o 
   3   3  10       81.34       74.20      7.96 o 
   4   3  10      143.23      131.26      8.97 o 
   5   3  10      196.71      202.65     11.75 o 
   6   3  10        0.94       -0.53      4.42 o 
   7   3  10        0.05        2.89      3.65 o 
   8   3  10        2.20       -0.65      4.54 o 
 -10   4  10        2.47        0.65      5.19 o 
  -9   4  10        1.43       -2.95      5.60 o 
  -8   4  10       21.13       13.67      5.72 o 
  -7   4  10      164.14      140.83     10.57 o 
  -6   4  10       64.52       56.37      7.67 o 
  -5   4  10        0.75        2.77      4.07 o 
  -4   4  10        3.40        4.83      3.36 o 
  -3   4  10        8.29        8.54      3.18 o 
  -2   4  10       18.56       20.98      4.18 o 
  -1   4  10       13.53       12.20      3.95 o 
   0   4  10        7.77        8.80      2.56 o 
   1   4  10        1.27        3.54      3.48 o 
   2   4  10       77.42       71.01      7.43 o 
   3   4  10        1.39       -4.54      4.54 o 
   4   4  10       13.58       16.91      4.95 o 
   5   4  10        0.79        1.12      3.89 o 
   6   4  10        1.17       10.61      3.83 o 
   7   4  10        4.37       -1.89      7.07 o 
  -8   5  10        7.09        5.01      5.19 o 
  -7   5  10        6.70        7.72      4.83 o 
  -6   5  10       14.17        8.43      4.66 o 
  -5   5  10        1.53        5.36      3.42 o 
  -4   5  10       19.36       12.02      4.60 o 
  -3   5  10        6.69       12.73      3.36 o 
  -2   5  10       87.56       76.55      7.55 o 
  -1   5  10       50.34       46.28      6.43 o 
   0   5  10        1.69       -1.59      4.86 o 
   1   5  10        0.24        5.24      2.77 o 
   2   5  10        1.14        4.30      3.83 o 
   3   5  10        2.62        6.19      4.77 o 
   4   5  10        1.37        1.18      5.48 o 
   5   5  10        1.51        1.89      5.42 o 
  -5   6  10       63.42       51.00      8.90 o 
  -4   6  10        0.01       -0.59      4.54 o 
  -3   6  10        9.79       13.97      5.36 o 
  -2   6  10       24.18       19.86      6.66 o 
  -1   6  10        2.90        0.59      4.48 o 
   0   6  10        0.47        1.83      3.42 o 
   1   6  10       22.53       26.70      5.95 o 
   2   6  10        4.53       12.79      4.77 o 
 -12   1  11        9.45       10.02      4.77 o 
 -11   1  11        4.23        0.00      5.72 o 
 -10   1  11        0.10       -1.00      4.12 o 
  -9   1  11       42.59       34.66      6.25 o 
  -8   1  11       59.97       62.74      6.13 o 
  -7   1  11        1.38        0.77      3.48 o 
  -6   1  11       13.96       13.67      3.54 o 
  -5   1  11       78.02       71.43      5.96 o 
  -4   1  11      788.90      757.81     16.69 o 
  -3   1  11      329.52      320.05     10.78 o 
  -2   1  11      190.63      199.15      8.21 o 
  -1   1  11       73.66       64.00      5.13 o 
   0   1  11      162.42      148.71     13.05 o 
   1   1  11       48.07       40.92      4.89 o 
   2   1  11       13.28       12.97      3.06 o 
   3   1  11       31.83       32.01      5.07 o 
   4   1  11        6.70        1.18      4.01 o 
   5   1  11       34.32       29.83      5.60 o 
   6   1  11       75.98       64.69      7.14 o 
   7   1  11       10.37       16.97      4.95 o 
   8   1  11        0.66        5.83      4.66 o 
   9   1  11        1.53       -3.89      5.01 o 
 -12   2  11        0.13       -1.30      5.19 o 
 -11   2  11        1.00        1.18      3.95 o 
 -10   2  11        2.81        8.66      3.89 o 
  -9   2  11       17.65       28.29      5.25 o 
  -8   2  11        9.19       11.37      4.77 o 
  -7   2  11       32.16       32.24      5.25 o 
  -6   2  11      506.57      496.31     15.00 o 
  -5   2  11      226.44      198.03      9.63 o 
  -4   2  11      374.81      365.56     12.61 o 
  -3   2  11        2.53        6.31      2.47 o 
  -2   2  11        9.24        9.49      2.77 o 
  -1   2  11       27.20       26.53      3.54 o 
   0   2  11       71.51       74.42      8.64 o 
   1   2  11       19.95       18.57      3.83 o 
   2   2  11      799.48      814.34     18.99 o 
   3   2  11       48.60       50.47      6.01 o 
   4   2  11       23.73       18.86      5.19 o 
   5   2  11        6.74        5.60      4.71 o 
   6   2  11        3.85        7.66      3.42 o 
   7   2  11        2.00        6.13      3.59 o 
   8   2  11       14.21       28.76      5.78 o 
 -11   3  11        1.86        2.53      4.36 o 
 -10   3  11        5.08       11.20      4.60 o 
  -9   3  11        0.38       -3.77      4.77 o 
  -8   3  11      231.44      250.02     12.99 o 
  -7   3  11      191.20      203.42     11.57 o 
  -6   3  11       69.24       53.66      6.66 o 
  -5   3  11      156.59      154.02      9.68 o 
  -4   3  11        0.28       -0.41      3.18 o 
  -3   3  11        1.45        0.77      2.36 o 
  -2   3  11       12.47       17.68      3.54 o 
  -1   3  11        0.26       -0.35      2.59 o 
   0   3  11       88.86       91.53      6.25 o 
   1   3  11        9.99        8.78      4.13 o 
   2   3  11      686.97      663.95     18.83 o 
   3   3  11       22.76       26.23      5.42 o 
   4   3  11       38.11       41.91      6.78 o 
   5   3  11       11.15       16.44      4.77 o 
   6   3  11       11.28       28.88      5.01 o 
   7   3  11       45.81       45.27      7.02 o 
 -10   4  11        0.37       -2.59      4.83 o 
  -9   4  11        3.35       -0.59      4.89 o 
  -8   4  11       95.28       91.48      8.55 o 
  -7   4  11       12.12       12.73      4.30 o 
  -6   4  11        3.14        1.00      3.95 o 
  -5   4  11        6.80        2.42      3.65 o 
  -4   4  11        7.25        0.47      3.95 o 
  -3   4  11       44.98       38.62      6.07 o 
  -2   4  11       26.89       12.85      4.07 o 
  -1   4  11        0.79        9.31      3.01 o 
   0   4  11        3.20        3.87      2.52 o 
   1   4  11        4.89        5.60      4.12 o 
   2   4  11       16.36        9.19      4.95 o 
   3   4  11       24.52       19.33      5.36 o 
   4   4  11        4.13       -4.30      4.71 o 
   5   4  11        3.19        0.59      4.71 o 
   6   4  11       23.65       27.82      5.95 o 
  -8   5  11        6.70        0.00      6.31 o 
  -7   5  11        2.10       -2.42      4.60 o 
  -6   5  11       21.79       27.94      5.72 o 
  -5   5  11        3.98        1.12      4.18 o 
  -4   5  11        1.56        2.18      4.36 o 
  -3   5  11        1.94       -2.65      5.07 o 
  -2   5  11      111.37       90.55      8.97 o 
  -1   5  11       34.20       14.74      5.60 o 
   0   5  11       24.04       29.74      4.30 o 
   1   5  11        4.54        2.77      4.01 o 
   2   5  11        9.18       15.85      4.71 o 
   3   5  11       36.92       50.81      7.72 o 
   4   5  11       60.45       85.72      9.26 o 
  -4   6  11        0.40       10.25      4.60 o 
  -3   6  11        4.88       -5.13      5.13 o 
  -2   6  11        2.73        8.72      4.42 o 
  -1   6  11        1.70        4.36      5.13 o 
   0   6  11       18.14       22.75      6.92 o 
   1   6  11       11.88        8.43      6.19 o 
 -12   0  12       12.73       13.26      6.31 o 
 -11   0  12       28.84       26.46      6.84 o 
 -10   0  12       22.55       14.15      5.95 o 
  -9   0  12      164.96      188.36     11.16 o 
  -8   0  12       49.91       53.48      6.19 o 
  -7   0  12       20.14       18.92      4.42 o 
  -6   0  12      192.05      209.22      9.69 o 
  -5   0  12       71.94       73.96      6.13 o 
  -4   0  12      243.87      267.53     10.35 o 
  -3   0  12       30.58       35.72      3.89 o 
  -2   0  12        0.87        0.94      1.94 o 
  -1   0  12      123.81      109.62      6.79 o 
   0   0  12       49.04       53.40      3.56 o 
   1   0  12        0.33        1.00      2.12 o 
   2   0  12       12.02       11.20      3.77 o 
   3   0  12      100.33       94.04      7.37 o 
   4   0  12      138.37      135.92      8.68 o 
   5   0  12      152.87      139.59      9.38 o 
   6   0  12      459.50      386.35     16.04 o 
   7   0  12        0.33       -3.30      4.71 o 
   8   0  12        0.65       -0.59      4.66 o 
 -12   1  12        5.05        1.94      5.07 o 
 -11   1  12       10.33        7.60      5.36 o 
 -10   1  12        1.49       -3.71      3.89 o 
  -9   1  12        1.61       -4.36      4.36 o 
  -8   1  12        1.83       -3.83      3.83 o 
  -7   1  12       20.15       23.52      4.48 o 
  -6   1  12       63.20       55.49      6.31 o 
  -5   1  12       48.52       41.27      4.95 o 
  -4   1  12      158.40      147.10      8.33 o 
  -3   1  12       29.37       28.65      4.13 o 
  -2   1  12        4.08        9.07      3.06 o 
  -1   1  12      112.66      101.04      6.85 o 
   0   1  12      270.08      254.70     10.59 o 
   1   1  12       41.07       31.25      5.01 o 
   2   1  12       14.31       10.43      3.48 o 
   3   1  12        9.74       15.20      3.95 o 
   4   1  12       13.87       16.44      3.59 o 
   5   1  12       36.36       26.41      4.77 o 
   6   1  12       11.39        4.13      4.07 o 
   7   1  12        6.24        5.07      4.89 o 
   8   1  12        0.92       -0.59      4.95 o 
 -11   2  12        0.21        3.06      4.18 o 
 -10   2  12        0.13       -4.66      4.66 o 
  -9   2  12        0.27        3.59      3.59 o 
  -8   2  12        0.02       -2.83      4.54 o 
  -7   2  12       27.31       20.69      5.36 o 
  -6   2  12      286.59      245.54     11.53 o 
  -5   2  12      517.88      480.67     15.00 o 
  -4   2  12       51.20       46.35      5.66 o 
  -3   2  12       18.65       17.27      3.54 o 
  -2   2  12       17.50       14.20      3.65 o 
  -1   2  12       15.83       17.86      4.13 o 
   0   2  12       60.34       54.31      6.13 o 
   1   2  12      394.19      374.23     13.38 o 
   2   2  12      863.06      829.02     20.60 o 
   3   2  12       30.71       27.82      5.84 o 
   4   2  12       48.54       41.51      5.78 o 
   5   2  12        4.52        1.47      5.13 o 
   6   2  12        4.32        3.77      3.01 o 
   7   2  12        1.61       -5.72      5.72 o 
   8   2  12        1.96        5.83      5.13 o 
 -10   3  12        2.17        7.90      4.71 o 
  -9   3  12        2.61       11.20      4.83 o 
  -8   3  12       10.55        8.31      4.89 o 
  -7   3  12       19.76        9.72      5.36 o 
  -6   3  12      176.85      162.06     10.21 o 
  -5   3  12      132.03      119.56      7.73 o 
  -4   3  12       40.93       36.85      5.66 o 
  -3   3  12        5.43        5.30      3.18 o 
  -2   3  12       16.21       17.39      3.60 o 
  -1   3  12        1.10        0.82      3.06 o 
   0   3  12       19.23       24.95      5.63 o 
   1   3  12      572.61      540.48     16.96 o 
   2   3  12      134.16      156.09      9.97 o 
   3   3  12       17.25       18.56      5.89 o 
   4   3  12      220.31      238.30     12.93 o 
   5   3  12       17.98       31.06      6.19 o 
   6   3  12        1.65       -2.36      5.66 o 
   7   3  12       32.81       58.47      7.01 o 
  -9   4  12       32.79       36.78      7.13 o 
  -8   4  12        4.15        4.07      4.77 o 
  -7   4  12        0.79        4.42      3.12 o 
  -6   4  12        4.45        5.24      4.18 o 
  -5   4  12        8.15       12.49      4.48 o 
  -4   4  12       74.72       76.49      7.25 o 
  -3   4  12       17.24        8.55      4.95 o 
  -2   4  12      270.30      262.09     13.00 o 
  -1   4  12        7.95        6.60      3.89 o 
   0   4  12       13.68       13.41      3.06 o 
   1   4  12       16.94        4.95      5.36 o 
   2   4  12       14.30       16.97      5.54 o 
   3   4  12        0.05       -4.30      4.30 o 
   4   4  12        2.36        9.72      5.19 o 
   5   4  12        7.59       11.55      4.95 o 
   6   4  12       20.75       14.32      6.31 o 
  -7   5  12        6.29        6.95      5.30 o 
  -6   5  12        0.32        0.00      3.30 o 
  -5   5  12        7.26        7.54      4.77 o 
  -4   5  12        1.05       -0.59      4.12 o 
  -3   5  12       19.88        9.43      5.42 o 
  -2   5  12       11.35       17.62      5.48 o 
  -1   5  12        2.33       11.08      3.42 o 
   0   5  12        9.56       11.36      3.53 o 
   1   5  12        3.90        5.19      5.01 o 
   2   5  12        6.84       16.68      4.07 o 
   3   5  12        4.95        0.59      5.54 o 
   4   5  12        2.61        8.49      5.54 o 
  -3   6  12        1.97       -2.59      4.60 o 
  -2   6  12        0.12        1.30      4.83 o 
  -1   6  12        0.01       -0.65      4.48 o 
 -11   1  13        4.30        9.66      5.48 o 
 -10   1  13       18.33       21.63      6.01 o 
  -9   1  13        0.03       -1.00      3.65 o 
  -8   1  13       17.61       21.16      5.07 o 
  -7   1  13        1.62        1.77      3.77 o 
  -6   1  13      111.68      102.13      7.67 o 
  -5   1  13       21.78       21.22      3.89 o 
  -4   1  13        1.77       -0.77      3.24 o 
  -3   1  13       10.00       11.49      3.30 o 
  -2   1  13       38.62       35.55      4.83 o 
  -1   1  13       67.56       66.70      5.54 o 
   0   1  13       79.71       70.92      4.78 o 
   1   1  13       43.66       37.26      5.60 o 
   2   1  13        0.28        6.89      2.42 o 
   3   1  13       30.06       24.29      5.01 o 
   4   1  13       13.37       -0.47      5.07 o 
   5   1  13      245.91      229.97     12.82 o 
   6   1  13       10.27        3.83      4.89 o 
   7   1  13       11.42        7.78      4.66 o 
   8   1  13        7.57       -7.19      7.19 o 
 -11   2  13       13.73       17.68      4.54 o 
 -10   2  13        0.14       -2.89      4.30 o 
  -9   2  13       71.06       87.51      8.43 o 
  -8   2  13       35.18       39.85      6.96 o 
  -7   2  13       65.17       68.28      6.66 o 
  -6   2  13       14.24        1.77      4.83 o 
  -5   2  13        0.39       -0.41      3.65 o 
  -4   2  13        8.12        7.19      3.06 o 
  -3   2  13       81.88       82.81      6.55 o 
  -2   2  13       51.66       54.66      6.25 o 
  -1   2  13        3.49       -0.41      3.42 o 
   0   2  13       37.44       42.26      4.05 o 
   1   2  13       93.31       80.99      8.55 o 
   2   2  13      114.59      115.23      8.73 o 
   3   2  13      160.02      163.57     10.62 o 
   4   2  13       10.97       13.85      4.48 o 
   5   2  13        4.25        3.18      4.54 o 
   6   2  13        6.56        8.07      4.95 o 
   7   2  13        0.85       -3.12      4.89 o 
 -10   3  13        0.52        0.65      4.89 o 
  -9   3  13       46.17       47.69      7.37 o 
  -8   3  13        3.53        2.71      4.18 o 
  -7   3  13        0.52        4.60      4.24 o 
  -6   3  13       42.59       38.14      6.37 o 
  -5   3  13       15.05       13.85      5.19 o 
  -4   3  13       13.64       12.91      4.07 o 
  -3   3  13        0.14        5.24      3.18 o 
  -2   3  13       23.71       25.52      4.83 o 
  -1   3  13       35.12       23.93      5.13 o 
   0   3  13       50.54       41.18      6.51 o 
   1   3  13      352.33      343.13     14.61 o 
   2   3  13        1.67       -4.83      5.07 o 
   3   3  13      302.10      318.64     14.95 o 
   4   3  13       24.89       29.18      6.19 o 
   5   3  13        3.17        3.48      4.48 o 
   6   3  13        1.30        3.12      4.24 o 
  -9   4  13        4.59        0.65      5.48 o 
  -8   4  13        1.36       12.14      3.42 o 
  -7   4  13        2.49       -2.89      4.71 o 
  -6   4  13       21.44       15.85      5.95 o 
  -5   4  13       76.95       63.57      7.84 o 
  -4   4  13       43.98       53.06      7.55 o 
  -3   4  13      116.28       97.17      8.55 o 
  -2   4  13        7.22        8.96      4.42 o 
  -1   4  13        8.92       12.49      4.24 o 
   0   4  13        8.71       11.21      3.59 o 
   1   4  13        0.77        5.24      3.30 o 
   2   4  13       14.74       17.44      5.54 o 
   3   4  13      122.75      136.04     10.15 o 
   4   4  13       31.85       38.61      7.49 o 
   5   4  13       15.19       27.52      6.13 o 
  -7   5  13       53.90       62.08      9.02 o 
  -6   5  13       14.80       12.55      4.95 o 
  -5   5  13       19.97       19.39      5.01 o 
  -4   5  13        1.21        2.95      4.54 o 
  -3   5  13       70.87       55.84      8.43 o 
  -2   5  13       19.77       27.17      4.89 o 
  -1   5  13       17.15       19.15      4.36 o 
   0   5  13       10.84        8.96      3.86 o 
   1   5  13       15.33       16.97      5.66 o 
   2   5  13        0.01       -3.12      4.36 o 
   3   5  13        0.00        6.54      4.42 o 
 -11   0  14        0.21        2.47      3.89 o 
 -10   0  14        0.36        6.84      2.77 o 
  -9   0  14        1.50       -2.59      4.83 o 
  -8   0  14       51.54       52.47      6.84 o 
  -7   0  14       71.72       83.44      7.49 o 
  -6   0  14        1.29       -0.88      3.24 o 
  -5   0  14      687.82      736.92     19.19 o 
  -4   0  14        4.56        2.71      3.48 o 
  -3   0  14        1.91        6.48      3.18 o 
  -2   0  14        1.44        1.12      2.53 o 
  -1   0  14       45.08       40.15      5.01 o 
   0   0  14       32.94       35.89      4.54 o 
   1   0  14       10.11       10.61      3.77 o 
   2   0  14       68.88       64.69      6.43 o 
   3   0  14       53.37       66.09      7.13 o 
   4   0  14       93.25       72.96      8.32 o 
   5   0  14        0.67        7.42      4.36 o 
   6   0  14       19.34       17.86      4.71 o 
   7   0  14        1.42       -3.77      4.60 o 
 -11   1  14        6.90        6.25      4.54 o 
 -10   1  14        0.11        0.00      4.24 o 
  -9   1  14        5.59       -3.18      5.36 o 
  -8   1  14        0.13        0.00      4.18 o 
  -7   1  14       10.86        6.95      4.48 o 
  -6   1  14        1.94       13.49      3.71 o 
  -5   1  14       33.89       41.44      5.54 o 
  -4   1  14       19.29       31.94      4.18 o 
  -3   1  14       12.53        9.78      3.59 o 
  -2   1  14       16.39       18.98      4.07 o 
  -1   1  14       30.91       31.71      5.19 o 
   0   1  14       91.29       75.07      5.60 o 
   1   1  14       60.20       64.04      6.60 o 
   2   1  14        3.38        2.18      4.30 o 
   3   1  14       31.83       47.80      5.60 o 
   4   1  14        5.54        6.01      4.77 o 
   5   1  14        1.00       -4.95      4.95 o 
   6   1  14        0.18        6.42      4.01 o 
   7   1  14        0.68        0.00      4.95 o 
 -11   2  14        0.52        5.89      4.66 o 
 -10   2  14       37.97       39.20      6.90 o 
  -9   2  14      147.92      185.58     11.74 o 
  -8   2  14       24.88       24.58      5.84 o 
  -7   2  14       16.37       19.63      4.77 o 
  -6   2  14       12.18       18.09      4.18 o 
  -5   2  14        0.04        2.65      3.06 o 
  -4   2  14       32.10       22.22      5.31 o 
  -3   2  14        1.73        5.42      2.95 o 
  -2   2  14       20.05       20.39      4.13 o 
  -1   2  14       18.78       17.21      4.72 o 
   0   2  14        0.09       -8.47     10.31 o 
   1   2  14       84.12       88.12      8.26 o 
   2   2  14        8.65       15.03      4.48 o 
   3   2  14       10.40        0.47      5.30 o 
   4   2  14       10.42       10.08      5.07 o 
   5   2  14        0.12        6.84      4.42 o 
   6   2  14        2.23        3.65      3.95 o 
 -10   3  14        4.75        1.94      4.89 o 
  -9   3  14       69.07       55.66      8.43 o 
  -8   3  14       62.52       62.44      7.90 o 
  -7   3  14       23.64       26.23      5.60 o 
  -6   3  14       37.93       37.67      6.43 o 
  -5   3  14        0.08        0.47      3.83 o 
  -4   3  14       30.67       35.54      5.01 o 
  -3   3  14        4.52        4.18      3.89 o 
  -2   3  14        0.84        2.77      3.01 o 
  -1   3  14        4.36       -2.77      3.77 o 
   0   3  14        4.28        4.00      3.25 o 
   1   3  14        1.11        2.00      4.48 o 
   2   3  14       86.62       99.43      8.49 o 
   3   3  14      164.75      157.35     11.33 o 
   4   3  14       49.43       52.35      7.84 o 
   5   3  14        5.26       11.67      5.01 o 
  -8   4  14        0.22        6.31      4.54 o 
  -7   4  14        1.81        2.42      4.77 o 
  -6   4  14        1.75       -4.95      4.95 o 
  -5   4  14        5.65        7.19      3.36 o 
  -4   4  14        0.50       -5.13      5.13 o 
  -3   4  14        0.35        3.18      3.65 o 
  -2   4  14        2.48        3.71      3.89 o 
  -1   4  14        0.82       -1.06      3.83 o 
   0   4  14        3.19        2.41      3.00 o 
   1   4  14        0.69        5.01      3.71 o 
   2   4  14       30.67       26.58      7.01 o 
   3   4  14       33.86       41.73      7.60 o 
   4   4  14       26.53       26.76      6.95 o 
  -6   5  14        0.05        0.00      4.54 o 
  -5   5  14        0.23        6.95      3.42 o 
  -4   5  14        9.43        1.89      4.89 o 
  -3   5  14        6.40       -2.42      5.48 o 
  -2   5  14        5.54        1.24      4.77 o 
  -1   5  14        3.95        6.72      4.95 o 
   0   5  14       15.33       15.79      3.85 o 
   1   5  14        6.86        8.90      5.72 o 
 -11   1  15        4.64       11.67      4.18 o 
 -10   1  15       23.23       17.45      6.37 o 
  -9   1  15        9.15        8.96      5.42 o 
  -8   1  15       41.14       36.02      6.48 o 
  -7   1  15        5.32       -1.47      5.01 o 
  -6   1  15      260.99      276.49     13.24 o 
  -5   1  15       28.57       22.28      5.36 o 
  -4   1  15        0.07       -2.95      2.95 o 
  -3   1  15       52.98       45.75      5.90 o 
  -2   1  15        1.23        9.72      3.54 o 
  -1   1  15       17.31       11.96      4.42 o 
   0   1  15      267.76      291.08     21.01 o 
   1   1  15       19.81        1.36      5.83 o 
   2   1  15        1.14        4.30      3.42 o 
   3   1  15       39.85       37.90      6.84 o 
   4   1  15       40.79       42.62      6.48 o 
   5   1  15        0.14        1.77      4.12 o 
   6   1  15        1.03       -5.83      5.83 o 
 -10   2  15       12.39       20.10      4.95 o 
  -9   2  15       61.92       80.24      8.96 o 
  -8   2  15       50.10       75.23      7.37 o 
  -7   2  15        1.23       -2.59      4.24 o 
  -6   2  15        1.15        3.95      4.24 o 
  -5   2  15        1.46        1.41      3.59 o 
  -4   2  15        9.63       13.32      4.60 o 
  -3   2  15       22.92       28.47      4.66 o 
  -2   2  15      120.22      104.97      8.67 o 
  -1   2  15       24.69       23.64      5.78 o 
   0   2  15      472.90      478.17     12.10 o 
   1   2  15        0.21       -5.07      5.07 o 
   2   2  15       14.01       12.61      4.66 o 
   3   2  15        2.95       -3.71      4.07 o 
   4   2  15        0.31        2.83      3.89 o 
   5   2  15        5.05        9.72      5.07 o 
   6   2  15        0.01        0.00      5.54 o 
  -9   3  15        8.83       -1.89      6.07 o 
  -8   3  15       19.04       16.03      5.72 o 
  -7   3  15       22.49       23.63      5.66 o 
  -6   3  15        0.14        0.00      4.36 o 
  -5   3  15        0.12       -2.59      3.65 o 
  -4   3  15        5.72        4.07      4.66 o 
  -3   3  15        1.75        4.95      4.01 o 
  -2   3  15        2.19        7.96      3.95 o 
  -1   3  15       12.50        9.49      4.95 o 
   0   3  15       23.41       23.76      3.67 o 
   1   3  15        0.35        1.06      4.18 o 
   2   3  15        3.13        6.07      4.42 o 
   3   3  15        3.09        2.30      4.83 o 
   4   3  15        0.00        3.06      4.18 o 
   5   3  15        2.23        0.00      5.30 o 
  -7   4  15       18.84       25.64      6.31 o 
  -6   4  15        1.41        4.18      3.36 o 
  -5   4  15       10.50        0.59      4.30 o 
  -4   4  15       25.83       30.12      6.19 o 
  -3   4  15        4.10        3.36      4.12 o 
  -2   4  15        0.04        0.53      3.89 o 
  -1   4  15        0.74        2.83      4.54 o 
   0   4  15       13.29       21.54      3.60 o 
   1   4  15        0.01        2.36      4.48 o 
   2   4  15       59.97       94.51     10.26 o 
   3   4  15        2.94        1.30      5.54 o 
  -4   5  15        6.06        3.89      3.18 o 
  -3   5  15        7.65        3.83      5.42 o 
  -2   5  15        0.17        1.30      4.54 o 
  -1   5  15        2.24       -1.30      4.66 o 
   0   5  15        2.70        8.49      4.60 o 
 -10   0  16        0.50       -3.12      4.83 o 
  -9   0  16       10.83       12.14      5.19 o 
  -8   0  16       34.33       28.18      6.72 o 
  -7   0  16      141.00      165.58     10.62 o 
  -6   0  16      176.18      184.54     11.33 o 
  -5   0  16       51.40       56.72      6.54 o 
  -4   0  16        0.50       -2.71      3.89 o 
  -3   0  16        2.42        5.36      3.65 o 
  -2   0  16        3.39       -3.42      3.42 o 
  -1   0  16       24.47       27.70      5.13 o 
   0   0  16       11.40       10.68      3.42 o 
   1   0  16        0.08        0.00      3.54 o 
   2   0  16       89.90       95.78      8.55 o 
   3   0  16      211.61      226.33     13.29 o 
   4   0  16      232.07      221.04     13.23 o 
   5   0  16        2.31       -0.59      5.13 o 
 -10   1  16       17.72       17.56      6.48 o 
  -9   1  16        0.89        2.95      4.71 o 
  -8   1  16        0.80       -0.53      3.77 o 
  -7   1  16       24.77       40.14      6.13 o 
  -6   1  16        9.49        9.43      4.60 o 
  -5   1  16       10.56        8.13      4.54 o 
  -4   1  16        5.82        0.47      3.83 o 
  -3   1  16        0.76        1.83      2.65 o 
  -2   1  16       64.54       68.70      5.96 o 
  -1   1  16       37.04       30.12      5.95 o 
   0   1  16      166.02      187.72      8.12 o 
   1   1  16       26.79       30.53      6.54 o 
   2   1  16       14.60       17.03      5.30 o 
   3   1  16        0.10       -5.66      5.66 o 
   4   1  16       52.49       49.82      8.08 o 
   5   1  16        0.52        6.84      4.24 o 
  -9   2  16        0.83        4.89      4.83 o 
  -8   2  16        8.98        7.48      4.95 o 
  -7   2  16       18.33       22.98      5.54 o 
  -6   2  16        2.36        1.06      4.83 o 
  -5   2  16        0.64       -2.53      3.95 o 
  -4   2  16       25.03       29.06      5.48 o 
  -3   2  16        0.10       -1.47      3.83 o 
  -2   2  16        1.95        0.47      2.95 o 
  -1   2  16      339.61      337.06     14.84 o 
   0   2  16      211.17      225.60     23.12 o 
   1   2  16        0.32       -4.48      4.48 o 
   2   2  16        4.96       13.55      4.66 o 
   3   2  16        0.06        1.12      4.30 o 
   4   2  16        0.84        6.07      3.83 o 
   5   2  16       11.88        9.72      6.01 o 
  -8   3  16       68.06       74.11      8.31 o 
  -7   3  16      127.81      145.36     11.03 o 
  -6   3  16        1.35        5.66      4.54 o 
  -5   3  16        6.89        2.18      4.60 o 
  -4   3  16       23.55       28.53      6.01 o 
  -3   3  16        7.61       14.32      4.60 o 
  -2   3  16        0.02       -3.18      4.30 o 
  -1   3  16       23.75       19.27      4.89 o 
   0   3  16        4.37       17.05      5.45 o 
   1   3  16       28.29       22.04      7.01 o 
   2   3  16       49.28       47.69      7.72 o 
   3   3  16       19.66       24.05      6.66 o 
   4   3  16        6.23        5.19      4.01 o 
  -6   4  16       17.99       17.03      6.07 o 
  -5   4  16       10.76        5.54      5.72 o 
  -4   4  16       25.47       33.60      6.48 o 
  -3   4  16        7.41       10.67      4.13 o 
  -2   4  16        0.93       -5.30      5.30 o 
  -1   4  16        5.53       13.14      4.30 o 
   0   4  16        6.66        7.29      4.27 o 
   1   4  16        0.08       -3.12      6.01 o 
   2   4  16       13.58       14.97      6.36 o 
  -9   1  17        1.04       -1.24      4.71 o 
  -8   1  17       32.21       27.94      7.01 o 
  -7   1  17        1.88       -4.60      4.60 o 
  -6   1  17        0.57       -0.53      4.48 o 
  -5   1  17        2.61       -2.59      3.59 o 
  -4   1  17        0.01        1.47      3.12 o 
  -3   1  17        2.23        1.47      3.30 o 
  -2   1  17       15.64        9.43      4.42 o 
  -1   1  17       34.84       42.62      6.72 o 
   0   1  17       40.44       44.95      8.52 o 
   1   1  17       42.77       34.07      6.72 o 
   2   1  17       46.10       48.93      6.90 o 
   3   1  17       67.09       72.05      9.14 o 
   4   1  17        1.19       -3.71      4.01 o 
  -9   2  17        0.99       -0.65      3.83 o 
  -8   2  17       13.64       12.79      5.66 o 
  -7   2  17        9.06       12.79      4.66 o 
  -6   2  17        0.16        6.13      3.83 o 
  -5   2  17        3.62        8.66      4.12 o 
  -4   2  17       16.78       20.57      5.72 o 
  -3   2  17       11.25        9.37      4.60 o 
  -2   2  17        2.09       -1.06      4.54 o 
  -1   2  17       46.27       46.51      7.49 o 
   0   2  17       23.99       22.34      4.17 o 
   1   2  17        0.04       -4.48      4.48 o 
   2   2  17        4.30        5.24      5.95 o 
   3   2  17       14.99       17.74      5.78 o 
   4   2  17        0.16       -0.65      4.42 o 
  -8   3  17        5.26       -0.65      5.72 o 
  -7   3  17        2.08        5.60      4.71 o 
  -6   3  17       25.13       28.29      6.42 o 
  -5   3  17       23.74       38.55      6.84 o 
  -4   3  17       10.32       16.62      4.83 o 
  -3   3  17        5.68        1.71      5.30 o 
  -2   3  17       51.76       48.22      7.13 o 
  -1   3  17       13.42       12.02      4.54 o 
   0   3  17       21.98       30.94      7.07 o 
   1   3  17       26.45       34.48      6.84 o 
   2   3  17        0.38       -6.25      6.25 o 
  -5   4  17        0.44       -0.65      4.12 o 
  -4   4  17        1.20       -1.30      4.83 o 
  -3   4  17        1.31        0.00      4.60 o 
  -2   4  17       11.54        5.66      5.66 o 
  -1   4  17       15.31       17.80      5.78 o 
   0   4  17        9.73       14.55      4.72 o 
  -9   0  18       28.35       46.74      7.07 o 
  -8   0  18        3.84       11.55      4.95 o 
  -7   0  18       87.99       99.08      9.26 o 
  -6   0  18        4.22        7.25      4.12 o 
  -5   0  18        0.03        2.71      3.95 o 
  -4   0  18        2.32        3.71      4.12 o 
  -3   0  18       11.24       13.08      4.30 o 
  -2   0  18       25.54       21.57      6.42 o 
  -1   0  18       54.12       61.26      7.96 o 
   0   0  18       22.14       30.34      4.10 o 
   1   0  18       48.02       56.48      8.37 o 
   2   0  18       71.62       84.85      9.26 o 
   3   0  18        1.26        9.31      4.89 o 
  -9   1  18        0.33       -1.94      4.66 o 
  -8   1  18        0.39       -5.66      5.66 o 
  -7   1  18       15.19       23.51      6.25 o 
  -6   1  18        0.00       -2.83      4.18 o 
  -5   1  18        1.58       -1.65      4.36 o 
  -4   1  18        4.00        3.77      3.54 o 
  -3   1  18        4.38        5.36      4.48 o 
  -2   1  18       56.76       79.65      7.84 o 
  -1   1  18       28.97       25.99      6.25 o 
   0   1  18        0.78       -1.63      2.81 o 
   1   1  18        0.35        4.01      4.71 o 
   2   1  18        3.25        0.00      5.66 o 
   3   1  18        0.03        1.89      4.24 o 
  -8   2  18        0.11        3.24      5.19 o 
  -7   2  18        0.32       -1.24      5.13 o 
  -6   2  18       18.63       19.57      5.13 o 
  -5   2  18        1.11        5.77      3.89 o 
  -4   2  18       10.98        2.83      5.13 o 
  -3   2  18       15.39       25.75      5.60 o 
  -2   2  18       11.37       18.50      5.07 o 
  -1   2  18        0.05        0.59      5.07 o 
   0   2  18        7.35        4.42      5.54 o 
   1   2  18        2.27       12.61      4.54 o 
   2   2  18        1.65       -1.89      5.19 o 
  -6   3  18        0.06        3.83      4.95 o 
  -5   3  18        3.67        4.36      5.07 o 
  -4   3  18       11.21       10.37      4.89 o 
  -3   3  18        0.66       -4.71      4.71 o 
  -2   3  18        0.99        0.00      5.13 o 
  -1   3  18        4.82        7.96      5.83 o 
   0   3  18        7.01        8.57      3.74 o 
   1   3  18       12.25       21.92      5.19 o 
  -8   1  19       25.84       33.83      7.60 o 
  -7   1  19       11.90       16.85      5.19 o 
  -6   1  19        6.73        5.42      5.60 o 
  -5   1  19        0.15        4.71      3.01 o 
  -4   1  19       11.68       17.33      4.48 o 
  -3   1  19        5.54        9.19      5.19 o 
  -2   1  19      160.31      176.98     12.39 o 
  -1   1  19        3.47       -5.48      5.48 o 
   0   1  19        1.76        3.62      3.89 o 
   1   1  19        8.39       10.49      5.83 o 
   2   1  19       18.91       24.40      6.13 o 
  -7   2  19        0.17       -1.30      5.66 o 
  -6   2  19        3.02        0.00      4.89 o 
  -5   2  19       28.43       32.54      5.95 o 
  -4   2  19        6.67        9.66      5.24 o 
  -3   2  19       15.32       13.20      5.83 o 
  -2   2  19       20.11       21.69      5.72 o 
  -1   2  19        0.28        3.65      4.24 o 
   0   2  19        0.17       -2.72      3.36 o 
   1   2  19       13.76       12.91      5.78 o 
  -4   3  19        0.09       -4.54      5.24 o 
  -3   3  19        0.12        3.24      4.95 o 
  -2   3  19        6.69       -2.59      6.19 o 
  -1   3  19        0.08        2.59      4.42 o 
  -7   0  20        2.96        6.54      4.95 o 
  -6   0  20        0.30       -3.18      4.71 o 
  -5   0  20        0.23       -1.24      4.71 o 
  -4   0  20        4.64        7.96      5.60 o 
  -3   0  20       28.96       37.66      6.72 o 
  -2   0  20      109.54      147.76     11.91 o 
  -1   0  20       75.56       82.96      9.14 o 
   0   0  20        1.48        6.01      3.51 o 
   1   0  20       57.49       68.62      9.14 o 
  -6   1  20        0.01       -0.65      3.77 o 
  -5   1  20        0.15       -1.24      5.01 o 
  -4   1  20        2.27       11.14      4.77 o 
  -3   1  20       39.60       54.23      8.08 o 
  -2   1  20       68.83       95.34     10.55 o 
  -1   1  20        1.71        1.24      4.42 o 
   0   1  20        7.19       11.55      3.79 o 
  -4   2  20        7.39        5.19      4.54 o 
  -3   2  20       51.15       55.24      8.55 o 
  -2   2  20        3.28        9.66      4.30 o 
  -1   2  20        1.47        1.30      4.60 o 
                                                 
